# Supplementary material for: Dietary Curcumin Intake and Its Effects on the Transcriptome and Metabolome of Drosophila melanogaster
Source: Int J Mol Sci. 2024 Jun 14;25(12):6559. doi: 10.3390/ijms25126559 (PMC11203963; doi:10.3390/ijms25126559)
Supplement: Supplementary file 1 [file ijms-25-06559-s001.zip › Supplementary Tables.xlsx]

## Sheet: S1
Supplementary Table S1. RNA-seq analysis statistics
Sample ID	Condition	Raw reads	Quality Filtered reads (QV>30)	Percentage of reads uniquely mapped to Fly Genome
CCR1	Control	25968910	22861248	97.3
CCR2	Control	31185518	27087828	96.6
CCR3	Control	23790424	20207352	96.8
TCR1	Curcumin Diet	33763452	29534548	97.5
TCR2	Curcumin Diet	33525302	29354664	97.4
TCR3	Curcumin Diet	35846140	31524296	97.2

## Sheet: S2
Supplementary Table S2. Differentially expressed genes from a pairwise comparison of flies on the curcumin diet versus the control diet
Tags	Gene ID	FC	FDR	logCPM	logFC	PValue	Gene symbol	Annotation	Entrez ID
up	FBgn0051810	29.4796	0	2.91255	4.88165	0	CG31810	uncharacterized protein Dmel_CG31810	318955
up	FBgn0015550	26.0518	0.01302	-1.39872	4.70331	0.00321	tap	CG7508	39935
up	FBgn0035031	26.0512	0.01181	-1.39865	4.70328	0.00284	CG13587	uncharacterized protein Dmel_CG13587	37930
up	FBgn0001983	23.8284	0.03056	-1.46183	4.57461	0.00921	wor	zinc finger protein Worniu	34906
up	FBgn0051438	23.8109	0.02248	-1.4617	4.57355	0.00631	CheB93b	chemosensory protein B 93b	318736
up	FBgn0020642	21.478	0.03507	-1.52875	4.42479	0.01098	Lcp65Ac	Lcp65Ad, isoform B	38708
up	FBgn0039091	13.0318	0	2.96707	3.70397	0	CG10182	uncharacterized protein Dmel_CG10182	42780
up	FBgn0263038	11.0545	1e-05	3.21487	3.46656	0	CG43333	midline fasciclin, isoform C	34830
up	FBgn0029697	10.7036	0.03069	7.12183	3.42002	0.00927	CG15570	uncharacterized protein Dmel_CG15570	31366
up	FBgn0286852	10.4926	0.00018	-0.3521	3.3913	2e-05	naz	nazgul, isoform B	42204
up	FBgn0038469	9.45288	0.02418	6.65734	3.24075	0.00688	CG4009	peroxidase, isoform B	42054
up	FBgn0038888	9.44976	0.0151	-1.01993	3.24028	0.00386	CheB93a	chemosensory protein B 93a	42540
up	FBgn0038525	9.3094	0.00052	-0.47284	3.21869	7e-05	CG14329	uncharacterized protein Dmel_CG14329	42116
up	FBgn0038611	9.04621	0	6.67751	3.17731	0	CG14309	uncharacterized protein Dmel_CG14309	42212
up	FBgn0032788	8.96605	0.0001	5.88429	3.16447	1e-05	CG13084	IP19406p, partial	35229
up	FBgn0014019	8.2893	0	3.898	3.05125	0	Rh5	rhodopsin 5, isoform A	34615
up	FBgn0085294	8.18661	0	0.33473	3.03327	0	CG34265	TPA_inf: HDC08233	5740186
up	FBgn0030439	7.84574	0.0002	3.5675	2.97191	2e-05	CG12716	uncharacterized protein Dmel_CG12716	32248
up	FBgn0037563	7.74717	0	2.11523	2.95367	0	CG11672	uncharacterized protein Dmel_CG11672, isoform B	40977
up	FBgn0034972	7.38985	8e-05	-0.00799	2.88555	1e-05	CG10339	gliotactin, isoform A	37854
up	FBgn0013278	7.17197	0.00057	1.67657	2.84237	7e-05	Hsp70Bb	heat shock protein Hsp70Bb	48582
up	FBgn0038011	7.16448	7e-05	2.218	2.84086	1e-05	CG4066	uncharacterized protein Dmel_CG4066	41493
up	FBgn0028853	7.10244	0.00471	0.55745	2.82831	0.00094	CG15263	uncharacterized protein Dmel_CG15263	34898
up	FBgn0038242	7.05865	0.0223	-0.71536	2.81939	0.00624	CG14852	---NA---	41765
up	FBgn0010241	7.02079	0	3.20508	2.81163	0	Mdr50	multi drug resistance 50	36582
up	FBgn0036783	6.85892	0.001	1.91038	2.77798	0.00014	CheA75a	chemosensory protein A 75a	40011
up	FBgn0019940	6.85611	0	3.20021	2.77739	0	Rh6	rhodopsin 6	41889
up	FBgn0026565	6.65417	0	1.07132	2.73426	0	Ass	argininosuccinate synthase, isoform B	40812
up	FBgn0032789	6.40944	9e-05	6.24495	2.6802	1e-05	CG13083	IP19511p, partial	35230
up	FBgn0029568	6.17303	0.01454	5.77863	2.62598	0.00368	CG11381	uncharacterized protein Dmel_CG11381	31067
up	FBgn0038731	6.01241	0	1.33541	2.58794	0	CG11659	uncharacterized protein Dmel_CG11659	42352
up	FBgn0039192	5.9064	0.02833	-0.87898	2.56228	0.00838	CG17784	TPA_inf: HDC15381	42909
up	FBgn0013276	5.73164	0	2.37085	2.51895	0	Hsp70Ab	heat shock protein Hsp70Aa	44920
up	FBgn0026756	5.61411	0.00505	0.3165	2.48906	0.00102	Ugt37A1	UDP-glycosyltransferase family 37 member A1	35307
up	FBgn0004513	5.58553	0	3.5574	2.48169	0	Mdr65	multi drug resistance 65	38726
up	FBgn0035968	5.50179	0	4.95799	2.4599	0	Slc45-1	solute carrier family 45 member 1, isoform B	39055
up	FBgn0086367	5.46818	0.00013	3.79048	2.45106	1e-05	t	tan, isoform B	31863
up	FBgn0037405	5.45814	0.04441	5.12757	2.44841	0.01465	CG1077	uncharacterized protein Dmel_CG1077	40751
up	FBgn0034756	5.42514	0	1.76428	2.43966	0	Cyp6d2	Cyp6a14, isoform E	37594
up	FBgn0053503	5.24661	0	5.0613	2.39138	0	Cyp12d1-d	Cyp12d1-p, isoform B	2768720
up	FBgn0038142	5.18393	0.00044	0.06374	2.37405	5e-05	CheA87a	chemosensory protein A 87a	41642
up	FBgn0030895	5.07615	0	2.03583	2.34374	0	CG7135	uncharacterized protein Dmel_CG7135	32793
up	FBgn0029696	5.04548	0.01217	2.92928	2.33499	0.00295	CG15571	uncharacterized protein Dmel_CG15571	31365
up	FBgn0052774	5.04395	2e-05	4.89894	2.33455	0	Muc4B	mucin 4B, isoform C	31368
up	FBgn0035669	5.0406	0.02374	-1.01772	2.3336	0.00672	CG6592	jonah 65Aiv	38687
up	FBgn0031110	5.02956	0	1.89918	2.33043	0	Obp19b	odorant binding protein 19b	33038
up	FBgn0030438	5.00802	0	5.67817	2.32424	0	CG15721	Ecdysone-inducible gene L1, isoform C	32247
up	FBgn0013772	4.97285	0	9.43047	2.31407	0	Cyp6a8	cytochrome P450	36666
up	FBgn0037488	4.93881	4e-05	1.5589	2.30416	0	CG14607	CG13675 protein	40869
up	FBgn0033978	4.88607	0	7.51488	2.28867	0	Cyp6a23	cytochrome P450-6a17, isoform B	36661
up	FBgn0030844	4.81623	0.01416	-0.43608	2.2679	0.00356	ppk23	pickpocket 23, isoform B	32731
up	FBgn0029950	4.80235	0	1.78327	2.26374	0	CG9657	uncharacterized protein Dmel_CG9657, isoform B	31674
up	FBgn0085246	4.80116	0	1.36744	2.26338	0	CG34217	TPA_inf: HDC05165	5740254
up	FBgn0032507	4.73546	0.00043	0.30942	2.2435	5e-05	CG9377	uncharacterized protein Dmel_CG9377	34743
up	FBgn0261290	4.71317	0.04941	-0.71479	2.2367	0.01667	CheA84a	chemosensory protein A 84a	3771856
up	FBgn0037238	4.70555	0	3.50741	2.23436	0	CG1090	Nckx30C, isoform A	40551
up	FBgn0032167	4.59181	0	3.339	2.19906	0	CG5853	ABC transporter expressed in trachea, isoform C	34322
up	FBgn0004552	4.58814	1e-05	1.45878	2.19791	0	Akh	adipokinetic hormone	38495
up	FBgn0041713	4.57953	0.00523	1.47751	2.1952	0.00107	yellow-c	yellow-c, isoform B	34879
up	FBgn0029167	4.55994	0	4.30292	2.18902	0	Hml	crossveinless 2	39529
up	FBgn0028699	4.54727	0	4.55901	2.185	0	Rh50	Rh50, isoform B	38589
up	FBgn0033065	4.5121	0	8.26465	2.1738	0	Cyp6w1	Cyp6w1, isoform B	35543
up	FBgn0031000	4.49602	6e-05	0.62464	2.16865	1e-05	Muc18B	mucin 18B, isoform B	32913
up	FBgn0038613	4.48804	0	2.33081	2.16608	0	Vha100-4	vacuolar H[+] ATPase 100kD subunit 4	42214
up	FBgn0035623	4.46085	0	2.26962	2.15732	0	mthl2	methuselah-like 2	38636
up	FBgn0036715	4.44414	0.00034	4.85622	2.1519	4e-05	Cad74A	cadherin 74A, isoform C	39936
up	FBgn0051926	4.40023	0.00017	3.30745	2.13758	2e-05	CG31926	beta-site APP-cleaving enzyme, isoform B	326174
up	FBgn0033204	4.39411	0	6.86469	2.13557	0	CG2065	uncharacterized protein Dmel_CG2065, isoform B	35707
up	FBgn0285896	4.35908	0	1.44995	2.12402	0	btl	fibroblast growth factor receptor	39564
up	FBgn0033541	4.34709	0.01433	-0.53634	2.12005	0.00362	CG12934	uncharacterized protein Dmel_CG12934, isoform B	36124
up	FBgn0051272	4.32904	0	7.55064	2.11405	0	CG31272	uncharacterized protein Dmel_CG31272	326130
up	FBgn0052726	4.24973	0	1.42559	2.08737	0	CG32726	RH59280p, partial	318175
up	FBgn0036203	4.22584	0.00069	3.50461	2.07924	9e-05	Muc68D	mucin 68D	39326
up	FBgn0010038	4.22313	0	6.92881	2.07831	0	GstD2	glutathione S transferase D2	48335
up	FBgn0000644	4.19265	8e-05	4.4232	2.06786	1e-05	Fcp3C	Fcp3C	31294
up	FBgn0030304	4.1188	0	3.50218	2.04222	0	Cyp4g15	Cyp4g15, isoform A	32093
up	FBgn0039848	4.0927	0	1.65042	2.03305	0	Loxl1	lysyl oxidase-like 2	43712
up	FBgn0013771	4.07646	0	4.74895	2.02732	0	Cyp6a9	cytochrome P450	36663
up	FBgn0042101	4.07517	0.00029	2.43629	2.02686	3e-05	CG18744	IP12254p, partial	59140
up	FBgn0053301	4.05578	0	4.30372	2.01998	0	CG33301	uncharacterized protein Dmel_CG33301, isoform B	2768917
up	FBgn0035092	4.05521	0	5.15785	2.01978	0	Nplp1	Neuropeptide-like precursor 1, isoform B	38003
up	FBgn0037936	4.02665	0	6.98181	2.00958	0	CG6908	CHKov1	41410
up	FBgn0265042	4.00842	1e-05	1.09711	2.00303	0	Irk1	inwardly rectifying potassium channel 1, isoform F	42742
up	FBgn0004623	4.00779	0.00031	5.07617	2.00281	4e-05	Gbeta76C	G protein beta-subunit 76C	40148
up	FBgn0033302	3.98529	0	4.51505	1.99469	0	Cyp6a14	cytochrome P450	35835
up	FBgn0029172	3.98058	0	7.25772	1.99298	0	Fad2	fatty acid desaturase	44006
up	FBgn0051354	3.96422	0.0143	-0.40742	1.98704	0.00361	Hsp70Bbb	heat shock protein Hsp70Bb	50022
up	FBgn0035484	3.93813	0	5.43356	1.97751	0	CG11594	uncharacterized protein Dmel_CG11594, isoform E	38473
up	FBgn0052644	3.91646	0.03022	1.68206	1.96955	0.00909	Mur11Da	mucin related 11Da	318139
up	FBgn0040817	3.88939	0	3.77878	1.95954	0	CG14132	vago, isoform D	50290
up	FBgn0286833	3.88453	0.00325	0.34745	1.95774	0.0006	CG46387	uncharacterized protein Dmel_CG46387	39877388
up	FBgn0003255	3.88052	1e-05	1.54776	1.95625	0	rk	Leucine-rich repeat-containing G protein-coupled receptor 1, isoform A	34819
up	FBgn0038045	3.87667	0.03533	-0.64293	1.95482	0.01108	NANS	N-acetylneuraminic acid synthase	41528
up	FBgn0027073	3.84509	0	5.45468	1.94302	0	Ugt49B1	UDP-glycosyltransferase family 49 member B1	37420
up	FBgn0031461	3.84418	0	4.14847	1.94268	0	daw	dawdle, isoform A	33474
up	FBgn0033981	3.83866	0	3.71913	1.9406	0	Cyp6a21	cytochrome P450	36665
up	FBgn0037935	3.81871	0	3.47443	1.93309	0	CG6834	CHKov1	41409
up	FBgn0042104	3.81552	0	2.78855	1.93188	0	CG18747	MIP13882p, partial	59143
up	FBgn0030369	3.81465	0.02143	0.25712	1.93155	0.00595	Cyp318a1	Cyp313b1, isoform B	32172
up	FBgn0040718	3.80584	0	1.42391	1.92822	0	CG15353	LP13785p, partial	50191
up	FBgn0037754	3.80506	2e-05	3.29298	1.92792	0	CG8500	Rap1 GTPase, isoform B	41203
up	FBgn0039915	3.79331	0	3.38017	1.92346	0	Gat	GABA transporter, isoform A	43805
up	FBgn0259896	3.77526	0.00026	3.19048	1.91658	3e-05	NimC1	nimrod C1, isoform B	34816
up	FBgn0034871	3.76613	8e-05	4.46591	1.91308	1e-05	CG3906	uncharacterized protein Dmel_CG3906	37721
up	FBgn0038262	3.75717	0	2.08684	1.90965	0	CG14857	IP13186p	41791
up	FBgn0038665	3.75681	0	1.97328	1.90951	0	euc	eucalyptus, isoform B	42271
up	FBgn0035934	3.74542	0	1.93545	1.90513	0	TrpA1	transient receptor potential cation channel A1, isoform K	39015
up	FBgn0052750	3.74076	0.00031	1.32149	1.90333	4e-05	CG32750	RecName: Full=Vanin-like protein 3; Flags: Precursor	326238
up	FBgn0025454	3.74013	0	8.52319	1.90309	0	Cyp6g1	Cyp6g1, isoform A	36316
up	FBgn0002938	3.73779	0.00164	6.76673	1.90218	0.00026	ninaC	neither inactivation nor afterpotential C, isoform C	34012
up	FBgn0033980	3.73217	0	4.05183	1.90001	0	Cyp6a20	Cyp6a19, isoform A	36664
up	FBgn0051928	3.73175	0	3.61844	1.89985	0	CG31928	beta-site APP-cleaving enzyme, isoform B	326175
up	FBgn0035409	3.72882	0	3.81273	1.89872	0	CG14963	uncharacterized protein Dmel_CG14963	38383
up	FBgn0039107	3.67388	0.00388	0.28641	1.8773	0.00074	CG10300	FI02854p, partial	42798
up	FBgn0036595	3.66414	0.04588	-0.47153	1.87347	0.01526	CG13046	uncharacterized protein Dmel_CG13046	39791
up	FBgn0037543	3.65218	0.01741	-0.46898	1.86876	0.00461	CG10903	uncharacterized protein Dmel_CG10903, isoform B	40952
up	FBgn0260006	3.64747	0	4.37115	1.86689	0	drd	drop dead	318102
up	FBgn0000120	3.64512	0.00014	7.13927	1.86597	1e-05	Arr1	arrestin 1, isoform C	35078
up	FBgn0051792	3.62749	0.00189	1.0276	1.85897	0.00031	CG31792	lethal (2) 03659, isoform C	35163
up	FBgn0036835	3.61802	0.00013	1.14591	1.8552	1e-05	CG14075	IP04278p, partial	40071
up	FBgn0035557	3.60526	0	3.28473	1.85011	0	CG11353	uncharacterized protein Dmel_CG11353, isoform B	38560
up	FBgn0051463	3.58928	0.04091	-0.28818	1.84369	0.01322	CG31463	uncharacterized protein Dmel_CG31463	40978
up	FBgn0034515	3.55969	2e-05	3.50779	1.83175	0	CG13428	IP05259p, partial	37317
up	FBgn0266450	3.5313	0.00104	2.75867	1.8202	0.00015	Kr-h1	kruppel homolog 1, isoform B	33861
up	FBgn0085319	3.51699	0.00672	-0.00249	1.81434	0.00143	CG34290	uncharacterized protein Dmel_CG34290	5740609
up	FBgn0035768	3.50624	0.00206	6.04304	1.80992	0.00034	CG14834	uncharacterized protein Dmel_CG14834	38814
up	FBgn0037896	3.49299	2e-05	1.78967	1.80446	0	ninaG	ninaG, isoform A	41369
up	FBgn0039749	3.49005	0.00333	0.10523	1.80325	0.00062	CG11498	uncharacterized protein Dmel_CG11498, isoform D	43585
up	FBgn0040099	3.45412	0	3.78563	1.78832	0	lectin-28C	lectin-24A	53542
up	FBgn0000206	3.45224	0	2.86825	1.78753	0	boss	bride of sevenless	43146
up	FBgn0033936	3.45165	0	2.33944	1.78729	0	Achl	achilles, isoform B	36605
up	FBgn0023489	3.44376	0	2.24823	1.78398	0	Pph13	PvuII-PstI homology 13	33239
up	FBgn0036560	3.43471	3e-05	2.38389	1.78019	0	CG5895	Phosphatidylinositol-specific phospholipase C X domain containing, isoform A	39752
up	FBgn0002939	3.42375	0.00054	1.43783	1.77558	7e-05	ninaD	neither inactivation nor afterpotential D, isoform A	326160
up	FBgn0031522	3.41973	0	5.16281	1.77388	0	CG3285	uncharacterized protein Dmel_CG3285, isoform B	33547
up	FBgn0004567	3.40894	0.00015	0.85589	1.76932	1e-05	slp2	sloppy paired 2	33608
up	FBgn0036952	3.40453	0.01384	-0.17618	1.76745	0.00346	CG6933	uncharacterized protein Dmel_CG6933, isoform D	40214
up	FBgn0284244	3.40049	0.00323	0.21253	1.76574	0.00059	l(2)k05911	lethal (2) k05911	34731
up	FBgn0037762	3.39452	0	4.99323	1.76321	0	eloF	elongase F	41211
up	FBgn0025680	3.39212	0	5.09151	1.76219	0	cry	AChain A, RE11660P	42305
up	FBgn0034279	3.3822	0	3.70299	1.75796	0	CG18635	uncharacterized protein Dmel_CG18635	37031
up	FBgn0042102	3.3724	0	4.00665	1.75378	0	CG18745	uncharacterized protein Dmel_CG18745	59141
up	FBgn0052302	3.36503	0.02613	0.48457	1.75062	0.00756	CG32302	FI09530p, partial	38293
up	FBgn0267435	3.35084	0.00195	6.04586	1.74452	0.00032	chp	chaoptin, isoform F	43690
up	FBgn0039324	3.33528	0	5.8448	1.73781	0	CG10553	CHKov1	43064
up	FBgn0268063	3.33193	0	4.28176	1.73636	0	ltl	larval translucida, isoform B	38845
up	FBgn0036612	3.31224	3e-05	1.77722	1.72781	0	CG4998	uncharacterized protein Dmel_CG4998, isoform B	39808
up	FBgn0039774	3.30205	0	3.09707	1.72336	0	CDase	ceramidase, isoform A	43618
up	FBgn0032523	3.30138	0.01814	1.38924	1.72307	0.00484	CG16956	uncharacterized protein Dmel_CG16956	34760
up	FBgn0035676	3.29568	1e-05	2.46694	1.72058	0	ssp6	short spindle 6, isoform B	38694
up	FBgn0039114	3.29498	0	6.57727	1.72027	0	Lsd-1	lipid storage droplet-1, isoform C	42810
up	FBgn0034618	3.27453	0	6.228	1.71129	0	CG9485	uncharacterized protein Dmel_CG9485, isoform B	37435
up	FBgn0040262	3.25553	0.00047	3.54228	1.70289	6e-05	Ugt37C2	UDP-glycosyltransferase family 37 member C2, isoform B	53513
up	FBgn0052029	3.22263	0.00025	2.14705	1.68824	3e-05	Cpr66D	cuticle protein	38990
up	FBgn0034160	3.22176	0	3.66619	1.68785	0	CG5550	uncharacterized protein Dmel_CG5550, isoform B	36883
up	FBgn0085237	3.21805	0.00064	1.46642	1.68619	8e-05	CG34208	---NA---	5740805
up	FBgn0023479	3.19783	0	6.14557	1.67709	0	teq	tequila, isoform G	39048
up	FBgn0002937	3.19218	3e-05	2.51318	1.67454	0	ninaB	neither inactivation nor afterpotential B	41678
up	FBgn0010053	3.18714	0	7.59607	1.67226	0	Jheh1	JHEH1	251984
up	FBgn0032706	3.17977	0	5.12256	1.66892	0	Irk3	inwardly rectifying potassium channel 3, isoform A	35131
up	FBgn0259098	3.15743	0.00487	0.45542	1.65875	0.00098	CG42246	uncharacterized protein Dmel_CG42246, isoform A	7354415
up	FBgn0002940	3.14212	0.00046	9.7517	1.65174	6e-05	ninaE	neither inactivation nor afterpotential E	42367
up	FBgn0038902	3.12325	0.03161	0.4685	1.64305	0.00964	CG6800	Cyclin-dependent kinase 7	42562
up	FBgn0029831	3.11145	0	6.71662	1.63759	0	CG5966	uncharacterized protein Dmel_CG5966, isoform A	31532
up	FBgn0030615	3.10636	0	3.43654	1.63522	0	Cyp4s3	cytochrome P450	32444
up	FBgn0001263	3.09997	1e-05	4.30508	1.63225	0	inaD	BChain B, Inactivation-no-after-potential D Protein	37629
up	FBgn0037895	3.08308	0.00719	1.24429	1.62437	0.00155	CG6723	Sodium/solute co-transporter-like 5A11	41368
up	FBgn0053281	3.08286	0	4.4305	1.62427	0	CG33281	RE31553p	2768938
up	FBgn0040257	3.07441	1e-05	1.52579	1.62031	0	Ugt302E1	UDP-glycosyltransferase family 302 member E1	53508
up	FBgn0004784	3.07165	0.0059	4.96406	1.61901	0.00123	inaC	protein kinase C	36897
up	FBgn0004583	3.06886	0	4.35699	1.6177	0	ex	expanded, isoform B	33218
up	FBgn0085491	3.05173	0.02925	-0.28525	1.60963	0.00871	CG34462	cuticular protein 30B	5740319
up	FBgn0051004	3.04666	0	7.49441	1.60723	0	mesh	crossveinless 2	43688
up	FBgn0003961	3.03443	0	7.14991	1.60142	0	Uro	urate oxidase	34060
up	FBgn0031816	3.03145	1e-05	3.5133	1.60001	0	Rchy1	ring finger and CHY zinc finger domain containing 1, isoform B	33901
up	FBgn0032435	3.00928	0	5.00705	1.58942	0	Oatp33Eb	organic anion transporting polypeptide 33Eb	34662
up	FBgn0040096	3.00311	0.00013	0.99414	1.58646	1e-05	lectin-33A	lectin-37Db, isoform A	53516
up	FBgn0050277	2.99843	0	3.09477	1.58421	0	Oatp58Da	organic anion transporting polypeptide 58Da	37543
up	FBgn0014033	2.99273	0.00427	3.29024	1.58146	0.00084	Sr-CI	scavenger receptor	33621
up	FBgn0036287	2.99265	4e-05	1.94679	1.58142	0	CG10663	masquerade, isoform B	39421
up	FBgn0011701	2.99133	0	1.99898	1.58079	0	repo	reversed polarity	47285
up	FBgn0013272	2.99097	0	8.21761	1.58061	0	Gp150	Gp150, isoform A	37549
up	FBgn0031010	2.98824	0	4.01351	1.5793	0	CG8028	outsiders, isoform B	32923
up	FBgn0005664	2.98665	0.00077	4.77853	1.57853	0.00011	Crys	cuticle protein	34604
up	FBgn0036948	2.9864	0.00268	4.72356	1.57841	0.00047	CG7298	uncharacterized protein Dmel_CG7298	40210
up	FBgn0034715	2.96736	0	4.65169	1.56918	0	Oatp58Db	organic anion transporting polypeptide 58Db	37544
up	FBgn0261675	2.96365	0	5.85112	1.56737	0	Npc1b	Niemann-Pick type C-1b	33072
up	FBgn0087005	2.96003	0.00466	4.14972	1.56561	0.00093	rtp	radial spoke head protein 1	40627
up	FBgn0015570	2.95233	0	4.02968	1.56185	0	alpha-Est2	alpha-Esterase-2, isoform B	40908
up	FBgn0051106	2.94995	1e-05	6.63165	1.56069	0	CG31106	uncharacterized protein Dmel_CG31106	318594
up	FBgn0286508	2.94511	0	6.19266	1.55832	0	Had1	beta hydroxy acid dehydrogenase 1, isoform B	32592
up	FBgn0051198	2.93448	0	7.38133	1.55311	0	CG31198	SP1029, isoform D	318622
up	FBgn0040828	2.93122	0.00677	0.734	1.5515	0.00144	CG13306	uncharacterized protein Dmel_CG13306	50301
up	FBgn0034612	2.93083	0.01792	1.09064	1.55131	0.00477	CG10505	red dog mine, isoform B	37428
up	FBgn0036587	2.93024	0.00017	2.08143	1.55102	2e-05	CG4950	astrocytic leucine-rich repeat molecule	39783
up	FBgn0038681	2.92858	0	6.24316	1.5502	0	Cyp12a4	cytochrome P450	42294
up	FBgn0029147	2.92083	7e-05	2.58307	1.54638	1e-05	NtR	NtR, isoform A	43935
up	FBgn0038172	2.91991	0	4.51906	1.54592	0	Adgf-D	adenosine deaminase-related growth factor D	41679
up	FBgn0034717	2.91937	0	5.62508	1.54566	0	CG5819	artichoke, isoform B	37547
up	FBgn0034903	2.91736	1e-05	4.70935	1.54466	0	sona	sol narae, isoform C	37762
up	FBgn0024288	2.91189	0.00038	1.46689	1.54195	5e-05	Sox100B	dichaete, isoform B	45039
up	FBgn0032209	2.90789	0.01188	1.01236	1.53997	0.00286	Hand	48 related 1, isoform B	34379
up	FBgn0040299	2.90643	0	4.53914	1.53925	0	Myo28B1	myosin 28B1, isoform A	53515
up	FBgn0033733	2.89765	0	6.41039	1.53488	0	CG8834	MIP06114p, partial	36356
up	FBgn0051370	2.89378	0	2.57628	1.53295	0	CG31370	uncharacterized protein Dmel_CG31370	43060
up	FBgn0039872	2.88876	0	6.91481	1.53045	0	salt	salty dog, isoform C	43742
up	FBgn0037782	2.88799	0.00309	0.70276	1.53006	0.00056	Npc2d	Niemann-Pick type C-2d	41232
up	FBgn0032652	2.8863	0	4.07428	1.52922	0	CG6870	cytochrome b5, isoform B	35067
up	FBgn0032749	2.87833	0.00653	0.36929	1.52523	0.00139	Phlpp	PH domain leucine-rich repeat protein phosphatase, isoform B	35178
up	FBgn0000427	2.87687	0.00178	8.99678	1.5245	0.00029	dec-1	defective chorion 1, isoform G	31691
up	FBgn0031299	2.87684	0	2.45353	1.52449	0	CG4629	par-1, isoform H	33284
up	FBgn0263316	2.8762	0	6.29624	1.52417	0	Mrp4	multidrug resistance protein 4	41387
up	FBgn0085428	2.87301	0.00075	4.86481	1.52256	0.0001	Nox	AChain A, Fi18190p1	5740310
up	FBgn0037801	2.87	0	5.12442	1.52105	0	CG3999	uncharacterized protein Dmel_CG3999, isoform B	41253
up	FBgn0259229	2.86928	0	2.61016	1.52069	0	CG42329	IP06484p, partial	33312
up	FBgn0001230	2.86896	0	7.22301	1.52053	0	Hsp68	heat shock protein Hsp70Ba	42852
up	FBgn0013953	2.86167	0	5.88491	1.51686	0	Esp	SLC26 membrane transporter protein	42962
up	FBgn0035695	2.85669	0	4.59395	1.51435	0	CG10226	multi drug resistance 65	38725
up	FBgn0000406	2.85069	0	8.12474	1.51131	0	Cyt-b5-r	cytochrome b5-related, isoform B	35008
up	FBgn0029965	2.84332	0.03927	-0.20163	1.50758	0.01258	Ir7b	ionotropic receptor 7b	31690
up	FBgn0033215	2.84104	2e-05	3.29952	1.50642	0	Dgat2	diacylglycerol O-acyltransferase 2	35719
up	FBgn0035929	2.83496	0	3.78893	1.50333	0	CG13311	uncharacterized protein Dmel_CG13311	39008
up	FBgn0000439	2.83435	0.02915	0.13204	1.50302	0.00867	Dfd	homeodomain protein	40832
up	FBgn0027074	2.83298	0.00014	1.25788	1.50232	1e-05	Ugt36F1	UDP-glycosyltransferase family 36 member F1	35137
up	FBgn0036116	2.82986	0	4.47539	1.50073	0	CG7888	RecName: Full=Proton-coupled amino acid transporter-like protein CG1139	39232
up	FBgn0031975	2.81817	0	4.36821	1.49476	0	Tg	transglutaminase, isoform A	34093
up	FBgn0027844	2.81509	0	2.18382	1.49318	0	CAH1	carbonic anhydrase 1	34786
up	FBgn0034405	2.80735	0	8.22557	1.48921	0	Jheh2	JHEH1	37181
up	FBgn0038180	2.80414	0.01209	2.12198	1.48756	0.00292	Cht5	chitinase 5	41687
up	FBgn0030569	2.80203	0.00207	0.93813	1.48647	0.00035	CG9411	uncharacterized protein Dmel_CG9411	32392
up	FBgn0040832	2.7996	0	4.05365	1.48522	0	CG8012	uncharacterized protein Dmel_CG8012, isoform B	50305
up	FBgn0036411	2.79893	0.00198	0.86042	1.48488	0.00033	Sox21a	Sox21a, isoform B	39567
up	FBgn0010434	2.79123	0	7.3239	1.4809	0	cora	coracle, isoform F	37205
up	FBgn0038719	2.79084	4e-05	6.51275	1.4807	0	CG16727	uncharacterized protein Dmel_CG16727	42338
up	FBgn0053120	2.78893	0	3.37892	1.47971	0	CG33120	uncharacterized protein Dmel_CG33120	326260
up	FBgn0037408	2.78585	4e-05	2.9248	1.47812	0	NPFR	neuropeptide F receptor, isoform D	40754
up	FBgn0033051	2.77679	0	4.07131	1.47342	0	Strica	Ser/Thr-rich caspase, isoform A	35528
up	FBgn0030884	2.7703	1e-05	3.39802	1.47004	0	CG6847	male accessory gland protein	32778
up	FBgn0003250	2.76915	0.00029	4.60382	1.46944	3e-05	Rh4	rhodopsin 4	39887
up	FBgn0035176	2.76365	0.00431	8.10692	1.46658	0.00085	mat	uncharacterized protein Dmel_CG13905	38107
up	FBgn0038718	2.75941	0	5.68597	1.46436	0	CG17752	uncharacterized protein Dmel_CG17752	42337
up	FBgn0030559	2.75754	0.00208	0.64446	1.46338	0.00035	CG13404	IP07953p, partial	32382
up	FBgn0033603	2.75745	0.00015	3.98404	1.46333	2e-05	Cpr47Ef	cuticular protein 47Ef, isoform D	36194
up	FBgn0034085	2.75717	0.00023	3.89027	1.46319	3e-05	Ptp52F	protein tyrosine phosphatase 52F	36790
up	FBgn0040759	2.75526	0	4.0606	1.46219	0	CG13177	MIP13932p	5740215
up	FBgn0033216	2.75205	0.00046	1.073	1.46051	6e-05	CG1946	diacylglycerol O-acyltransferase 2	35720
up	FBgn0003249	2.75204	0.00207	5.04565	1.4605	0.00035	Rh3	rhodopsin 3	42398
up	FBgn0051097	2.74312	0.00111	1.31642	1.45582	0.00016	CG31097	uncharacterized protein Dmel_CG31097	43058
up	FBgn0037714	2.73844	0	3.06782	1.45335	0	CG9396	uncharacterized protein Dmel_CG9396	41156
up	FBgn0035094	2.73822	0	6.23844	1.45324	0	CG9380	RE31380p, partial	38011
up	FBgn0038450	2.73641	2e-05	5.93091	1.45229	0	CG17560	uncharacterized protein Dmel_CG17560	42022
up	FBgn0033710	2.72983	6e-05	5.12152	1.44881	0	CG17739	M-spondin, isoform B	36333
up	FBgn0035544	2.72846	0	4.27205	1.44809	0	CG15021	uncharacterized protein Dmel_CG15021	38546
up	FBgn0042119	2.72604	0.00016	4.61247	1.4468	2e-05	Cpr65Au	cuticular protein 65Au, isoform B	59158
up	FBgn0035673	2.71417	0.00014	4.75405	1.44051	1e-05	CG6602	uncharacterized protein Dmel_CG6602	38691
up	FBgn0036589	2.71264	0.00018	1.35306	1.4397	2e-05	CG13067	LP21183p, partial	39785
up	FBgn0034501	2.71212	3e-05	10.1661	1.43942	0	CG13868	uncharacterized protein Dmel_CG13868, isoform D	37302
up	FBgn0026721	2.71129	0	5.67258	1.43898	0	fat-spondin	M-spondin, isoform B	36919
up	FBgn0030234	2.70617	0	4.8703	1.43625	0	CG15211	uncharacterized protein Dmel_CG15211, isoform B	32006
up	FBgn0037166	2.70553	0	6.51829	1.43591	0	CG11426	unknown	40471
up	FBgn0053296	2.70182	0.00398	0.55362	1.43393	0.00077	CG33296	uncharacterized protein Dmel_CG33296, isoform C	2768941
up	FBgn0042105	2.69989	4e-05	2.98091	1.4329	0	CG18748	uncharacterized protein Dmel_CG18748, isoform C	59144
up	FBgn0032402	2.69849	0.00077	2.54246	1.43215	0.00011	PLCXD	Phosphatidylinositol-specific phospholipase C X domain containing, isoform A	34623
up	FBgn0051809	2.69712	0.00707	0.46882	1.43142	0.00152	CG31809	uncharacterized protein Dmel_CG31809, isoform B	318954
up	FBgn0038291	2.69519	0	2.7393	1.43039	0	CG3984	uncharacterized protein Dmel_CG3984	41821
up	FBgn0001987	2.69383	0	6.17428	1.42966	0	Gli	gliotactin, isoform A	34927
up	FBgn0250788	2.68676	0	7.79982	1.42587	0	beta-Spec	beta spectrin, isoform A	32746
up	FBgn0052475	2.68468	2e-05	3.57237	1.42475	0	mthl8	methuselah-like 8	38013
up	FBgn0053282	2.68336	1e-05	2.39774	1.42404	0	CG33282	uncharacterized protein Dmel_CG33282	2768939
up	FBgn0039325	2.67755	0	5.55762	1.42091	0	CG10560	CHKov1	43065
up	FBgn0034493	2.67694	0	5.99238	1.42058	0	CG8908	ATP binding cassette subfamily A, isoform B	37293
up	FBgn0035360	2.67459	0	4.76461	1.41932	0	CG1246	uncharacterized protein Dmel_CG1246, isoform C	38330
up	FBgn0037934	2.67162	1e-05	3.98396	1.41772	0	CG6830	CHKov1	41408
up	FBgn0014469	2.66997	0	7.73389	1.41682	0	Cyp4e2	cytochrome P450	35822
up	FBgn0035873	2.664	0.00797	0.72847	1.41359	0.00175	CG13670	cuticular protein 66Cb	38938
up	FBgn0037684	2.64489	0	4.33427	1.40321	0	Srr	serine racemase, isoform B	41117
up	FBgn0037761	2.64152	0.01896	1.48083	1.40137	0.00511	CG8534	elongase F	41210
up	FBgn0038082	2.63921	0.00029	3.02155	1.40011	3e-05	Ugt37A2	UDP-glycosyltransferase family 37 member A2	41573
up	FBgn0035049	2.62991	0	5.38708	1.39501	0	Mmp1	matrix metalloproteinase 1, isoform C	37949
up	FBgn0038733	2.61901	0	5.36254	1.38902	0	CG11407	uncharacterized protein Dmel_CG11407	42354
up	FBgn0023541	2.61766	0	3.89533	1.38828	0	Cyp4d14	cytochrome P450	45706
up	FBgn0002571	2.61754	0	4.38683	1.38821	0	Mal-A3	maltase A3	35826
up	FBgn0020907	2.61403	2e-05	4.59166	1.38628	0	Scp2	sarcoplasmic calcium-binding protein 2	42015
up	FBgn0036323	2.61329	0.00423	1.18486	1.38587	0.00083	CG14118	stress induced DNase	39465
up	FBgn0015575	2.60774	0	6.30873	1.3828	0	alpha-Est7	alpha esterase	40901
up	FBgn0027570	2.60428	0	5.44432	1.38088	0	Nep2	neprilysin 2, isoform B	40588
up	FBgn0261714	2.5952	0.00156	4.95075	1.37584	0.00024	Cpn	calphotin, isoform B	41474
up	FBgn0039311	2.59278	0	6.49446	1.3745	0	CG10513	IP22107p, partial	43051
up	FBgn0051632	2.59052	0.00019	1.61301	1.37324	2e-05	sens-2	senseless-2, isoform B	33957
up	FBgn0032603	2.58992	0	4.77189	1.37291	0	CG17928	cytochrome b5-related, isoform B	35009
up	FBgn0259164	2.58874	0.00024	2.94683	1.37225	3e-05	CG42269	uncharacterized protein Dmel_CG42269	38689
up	FBgn0032535	2.58817	0.0136	1.15794	1.37193	0.00339	Ance-2	AChain A, Angiotensin Converting Enzyme	34806
up	FBgn0039769	2.58431	9e-05	3.42805	1.36978	1e-05	CG15534	uncharacterized protein Dmel_CG15534	43613
up	FBgn0283427	2.58357	0	9.6527	1.36936	0	FASN1	fatty acid synthase 1, isoform C	33524
up	FBgn0000557	2.57717	1e-05	6.42925	1.36579	0	eEF1alpha2	eukaryotic translation elongation factor 1 alpha 2, isoform A	43736
up	FBgn0040260	2.57449	0	6.077	1.36429	0	Ugt37D1	UDP-glycosyltransferase family 37 member D1, isoform C	53511
up	FBgn0261575	2.57447	2e-05	8.605	1.36427	0	tobi	CG33080	43072
up	FBgn0041605	2.57432	0.00051	7.54349	1.36419	6e-05	cpx	complexin, isoform Z	64877
up	FBgn0263986	2.57231	0.01019	0.58809	1.36306	0.00237	cd	curly Su	42681
up	FBgn0039315	2.56975	2e-05	1.89213	1.36163	0	CG13658	uncharacterized protein Dmel_CG13658	43055
up	FBgn0036857	2.56913	0	5.50908	1.36128	0	Aldh7A1	aldehyde dehydrogenase	40097
up	FBgn0036262	2.56377	0	7.42727	1.35827	0	CG6910	uncharacterized protein Dmel_CG6910, isoform B	39391
up	FBgn0033696	2.56302	0.00039	1.8545	1.35785	5e-05	Cyp6g2	Cyp6g1, isoform A	36317
up	FBgn0032235	2.56118	0.00042	5.40878	1.35681	5e-05	CG5096	uncharacterized protein Dmel_CG5096	34410
up	FBgn0035985	2.5599	0	5.20625	1.35609	0	Cpr67B	cuticular protein 67B	39081
up	FBgn0031955	2.55801	0.00334	2.26374	1.35502	0.00062	CG14535	RecName: Full=Kinesin-like protein CG14535	34073
up	FBgn0003174	2.55667	4e-05	2.3782	1.35427	0	pwn	pawn, isoform B	44011
up	FBgn0039818	2.55544	0.00051	3.66905	1.35357	6e-05	CG11318	uncharacterized protein Dmel_CG11318	43678
up	FBgn0032124	2.55406	7e-05	3.40417	1.35279	1e-05	CG17855	uncharacterized protein Dmel_CG17855	34269
up	FBgn0029864	2.54891	0.00408	3.26473	1.34988	0.00079	CG15894	uncharacterized protein Dmel_CG15894, isoform B	31574
up	FBgn0030065	2.54757	1e-05	4.08841	1.34912	0	CG12075	CG12075	31815
up	FBgn0038083	2.54466	0.00687	2.69633	1.34747	0.00147	Ugt37A3	UDP-glycosyltransferase family 37 member A3	41574
up	FBgn0260866	2.54234	0	6.18385	1.34615	0	dnr1	defense repressor 1, isoform A	37575
up	FBgn0032601	2.53763	0	3.80055	1.34348	0	yellow-b	yellow-b, isoform A	35005
up	FBgn0034797	2.53313	0	5.11408	1.34092	0	nahoda	nahoda, isoform A	37641
up	FBgn0031001	2.52548	0.00522	0.93633	1.33655	0.00106	CG7884	uncharacterized protein Dmel_CG7884, isoform A	32914
up	FBgn0022700	2.52437	0.00306	4.31401	1.33592	0.00056	Cht4	chitinase 4	49815
up	FBgn0036422	2.5191	0	5.58703	1.33291	0	CG3868	uncharacterized protein Dmel_CG3868	39580
up	FBgn0039297	2.5178	0.0077	1.89687	1.33216	0.00168	CG11852	takeout, isoform B	43035
up	FBgn0064237	2.51552	0	3.86462	1.33086	0	Idgf5	CG5154 protein	37104
up	FBgn0038074	2.5155	0	7.08257	1.33084	0	Gnmt	glycine N-methyltransferase	41561
up	FBgn0033502	2.51337	0.00023	1.66333	1.32962	3e-05	CG12910	TPA_inf: HDC05573	36082
up	FBgn0264295	2.51002	0	2.95419	1.3277	0	CG43773	IP22003p, partial	33617
up	FBgn0266431	2.50883	0.00298	2.3231	1.32701	0.00054	CG45061	uncharacterized protein Dmel_CG45061	19835998
up	FBgn0262531	2.50796	0.00085	2.09068	1.32651	0.00012	CG43085	TPA_inf: HDC10707	12797926
up	FBgn0032006	2.50005	0	6.35793	1.32196	0	Pvr	PDGF- and VEGF-receptor related, isoform G	34127
up	FBgn0041252	2.49752	0.02732	5.11935	1.3205	0.00799	Femcoat	femcoat	31367
up	FBgn0011274	2.48811	0.00011	5.69624	1.31505	1e-05	Dif	Dorsal-related immunity factor, isoform C	35045
up	FBgn0033968	2.48729	0	2.53979	1.31458	0	hui	CG10200	36648
up	FBgn0063498	2.48727	4e-05	1.79566	1.31456	0	GstE2	glutathione S transferase E2	37107
up	FBgn0032669	2.48689	1e-05	6.97123	1.31434	0	CG15155	glycine N-acyltransferase	35087
up	FBgn0001229	2.48495	3e-05	3.39603	1.31322	0	Hsp67Bc	heat shock gene 67Bc	39071
up	FBgn0033592	2.4826	2e-05	3.31404	1.31185	0	CG13215	IP05453p, partial	36182
up	FBgn0038484	2.48114	2e-05	3.38447	1.311	0	CG5246	uncharacterized protein Dmel_CG5246	42072
up	FBgn0003011	2.47988	0.00162	1.22655	1.31027	0.00026	ort	histamine-gated chloride channel subunit	45910
up	FBgn0038299	2.4796	0	4.60594	1.31011	0	Spn88Eb	serpin 4	41829
up	FBgn0030259	2.47549	0.01301	0.38601	1.30772	0.0032	CG1545	uncharacterized protein Dmel_CG1545	32036
up	FBgn0035192	2.47513	0.00339	1.44363	1.30751	0.00063	galene	galene	38133
up	FBgn0051821	2.4725	0.00604	1.62436	1.30597	0.00126	CG31821	uncharacterized protein Dmel_CG31821, isoform B	34938
up	FBgn0262728	2.47062	1e-05	4.61027	1.30487	0	Pal2	Peptidyl-alpha-hydroxyglycine-alpha-amidating lyase 2, isoform E	37746
up	FBgn0020385	2.46958	0	8.01259	1.30427	0	pug	pugilist, isoform A	41279
up	FBgn0033970	2.46952	0.01631	2.02836	1.30423	0.00426	CG10205	uncharacterized protein Dmel_CG10205, isoform A	36650
up	FBgn0035575	2.46828	0.00979	1.28555	1.3035	0.00225	CG7509	18 wheeler	38579
up	FBgn0010043	2.4671	0.00207	1.69879	1.30282	0.00034	GstD7	glutathione S transferase D7	48340
up	FBgn0259192	2.46449	0.00704	1.07831	1.30129	0.00151	CG42296	uncharacterized protein Dmel_CG42296	53544
up	FBgn0039321	2.46274	0	5.70438	1.30027	0	CG10550	FI19804p1, partial	43061
up	FBgn0031424	2.46225	0.00108	4.95352	1.29998	0.00016	VGlut	vesicular glutamate transporter, isoform B	33427
up	FBgn0040350	2.45928	0	6.58837	1.29824	0	CG3690	FI13053p, partial	31047
up	FBgn0028490	2.45715	0	7.22175	1.29699	0	CG31705	uncharacterized protein Dmel_CG31705, isoform A	34577
up	FBgn0001208	2.4491	0	6.46812	1.29225	0	Hn	phenylalanine hydroxylase	38871
up	FBgn0262870	2.4459	0	5.10112	1.29037	0	axo	axotactin, isoform D	43923
up	FBgn0002565	2.44421	0	9.46331	1.28937	0	Lsp2	larval serum protein 1 gamma	45326
up	FBgn0024995	2.44069	4e-05	4.99397	1.28729	0	CG2680	uncharacterized protein Dmel_CG2680	31257
up	FBgn0005619	2.43947	0.00778	2.94324	1.28657	0.0017	Hdc	dopa decarboxylase 56.7 kDa isoform	36076
up	FBgn0015316	2.43243	0	3.41943	1.2824	0	Try29F	trypsin 29F, isoform D	34226
up	FBgn0039768	2.42323	0.00211	3.5276	1.27693	0.00035	CG15533	FI03326p, partial	43612
up	FBgn0031689	2.42099	0	5.65451	1.2756	0	Cyp28d1	Cyp28c1, isoform B	33749
up	FBgn0287631	2.41547	0	5.46333	1.2723	0	CG46491	Puratrophin-1-like, isoform D	NA
up	FBgn0051103	2.41492	4e-05	3.10425	1.27198	0	CG31103	uncharacterized protein Dmel_CG31103	43030
up	FBgn0032856	2.41334	0.00402	1.15424	1.27103	0.00078	CG16798	uncharacterized protein Dmel_CG16798	35308
up	FBgn0032286	2.41042	3e-05	3.34064	1.26929	0	CG7300	uncharacterized protein Dmel_CG7300, isoform D	34472
up	FBgn0034582	2.40997	9e-05	3.17496	1.26902	1e-05	Cht9	chitinase 9	37392
up	FBgn0027611	2.40487	0	7.40017	1.26596	0	LManII	lysosomal alpha-mannosidase II, isoform B	34437
up	FBgn0051326	2.40455	0	4.75624	1.26577	0	CG31326	CG9649 protein	41728
up	FBgn0039840	2.40419	0.00059	2.93483	1.26555	8e-05	pHCl-2	pH-sensitive chloride channel 2, isoform B	43703
up	FBgn0031571	2.40356	1e-05	5.96698	1.26517	0	bark	lysyl oxidase-like 2	33604
up	FBgn0025625	2.40312	0.00118	3.5662	1.26491	0.00017	Sik2	Salt-inducible kinase 2	31170
up	FBgn0263131	2.39887	0.01458	3.87849	1.26235	0.00369	CG43373	rutabaga, isoform E	39835
up	FBgn0040256	2.39425	0	5.98747	1.25957	0	Ugt35C1	UDP-glycosyltransferase family 35 member C1	53507
up	FBgn0026439	2.39289	3e-05	6.14551	1.25875	0	Eaat1	excitatory amino acid transporter 1, isoform A	34251
up	FBgn0033787	2.38721	0	8.5421	1.25533	0	CG13321	uncharacterized protein Dmel_CG13321, isoform B	36430
up	FBgn0037513	2.38499	7e-05	4.33414	1.25398	1e-05	pyd3	AChain A, Crystal Structure Of A Pyrimidine Degrading Enzyme From Drosophila Melanogaster	40916
up	FBgn0034911	2.38451	0.00056	3.4702	1.25369	7e-05	GlyT	AChain A, Transporter	37772
up	FBgn0031775	2.38425	0.00284	1.68521	1.25354	0.00051	CG9150	uncharacterized protein Dmel_CG9150	33856
up	FBgn0036806	2.38095	1e-05	4.53407	1.25154	0	Cyp12c1	Cyp12c1, isoform B	40037
up	FBgn0032613	2.38011	0.00024	3.23167	1.25103	3e-05	Nepl9	Neprilysin-like 9	35020
up	FBgn0038680	2.37892	0	4.33662	1.2503	0	Cyp12a5	cytochrome P450	42293
up	FBgn0027560	2.37625	0	9.76801	1.24869	0	Tps1	CG5171	33642
up	FBgn0003390	2.37431	0.00047	2.94164	1.24751	6e-05	shf	shifted, isoform B	31617
up	FBgn0039054	2.37374	0.00029	5.62191	1.24716	3e-05	Cow	carrier of wingless, isoform E	42733
up	FBgn0032505	2.37041	0	9.58542	1.24514	0	CG16826	GH18178p, partial	34741
up	FBgn0038098	2.36369	9e-05	6.45186	1.24104	1e-05	CG7381	Ecdysone-inducible gene E1, isoform C	41589
up	FBgn0010225	2.35835	0	7.41785	1.23778	0	Gel	gelsolin, isoform B	46008
up	FBgn0262477	2.35835	3e-05	4.23154	1.23778	0	FoxP	FoxP isoform B	41182
up	FBgn0036984	2.35751	0.00158	2.81384	1.23726	0.00025	CG13248	slimfast, isoform C	40254
up	FBgn0261446	2.35257	0	3.93459	1.23424	0	CG13377	CG13377	30972
up	FBgn0033702	2.34805	0.00037	2.46301	1.23146	4e-05	CG8854	uncharacterized protein Dmel_CG8854, isoform C	36324
up	FBgn0038638	2.34708	1e-05	4.53672	1.23087	0	CG7702	capricious, isoform E	42242
up	FBgn0086693	2.34434	0.00143	2.43948	1.22918	0.00022	iav	nanchung, isoform B	31621
up	FBgn0035043	2.34007	9e-05	4.10419	1.22655	1e-05	CG4781	capricious, isoform A	37943
up	FBgn0038449	2.33709	1e-05	3.5278	1.22472	0	CG17562	sgroppino, isoform B	42021
up	FBgn0027586	2.33197	0	5.1251	1.22155	0	CG5867	uncharacterized protein Dmel_CG5867	34728
up	FBgn0040211	2.33164	7e-05	3.03559	1.22135	1e-05	hgo	homogentisate 1,2-dioxygenase	34552
up	FBgn0250785	2.32971	0	6.13965	1.22015	0	vari	varicose, isoform D	35343
up	FBgn0035358	2.32935	1e-05	4.13027	1.21993	0	CG14949	uncharacterized protein Dmel_CG14949	38328
up	FBgn0036891	2.32688	0.00372	3.4703	1.2184	0.00071	CG9372	uncharacterized protein Dmel_CG9372	40137
up	FBgn0033558	2.32624	0.00907	1.44891	1.218	0.00205	CG12344	Histamine-gated chloride channel subunit 1, isoform B	36145
up	FBgn0035293	2.32582	0	4.33867	1.21774	0	CG5687	Sodium/solute co-transporter-like 5A11	38255
up	FBgn0035770	2.31836	0	7.29714	1.2131	0	pst	pastrel, isoform G	38818
up	FBgn0036619	2.31682	0.00276	2.98365	1.21215	0.00049	Cpr72Ec	cuticular protein 72Ec	39816
up	FBgn0285963	2.3156	0	5.9656	1.21139	0	CG46339	SP1029, isoform D	44359
up	FBgn0030261	2.31465	0.00055	2.97241	1.2108	7e-05	CG15203	RE35169p, partial	32038
up	FBgn0036992	2.31406	0.00414	5.96802	1.21042	0.00081	Hpd	4-hydroxyphenylpyruvate dioxygenase, isoform A	40263
up	FBgn0022355	2.30976	0	9.70474	1.20774	0	Tsf1	CG6186	32821
up	FBgn0029837	2.30583	0	2.91253	1.20528	0	Tsp5D	tetraspanin 5D, isoform C	31540
up	FBgn0267339	2.30327	0.00038	3.37995	1.20368	5e-05	p38c	p38c MAP kinase	2768679
up	FBgn0028886	2.30325	1e-05	4.54814	1.20367	0	CG15279	sodium/nutrient amino acid symporter NAT6	34863
up	FBgn0085313	2.30262	0.00327	5.14697	1.20327	0.0006	CG34284	TPA_inf: HDC14388	5740234
up	FBgn0038466	2.29561	7e-05	5.18416	1.19888	1e-05	CG8907	arouser, isoform D	42050
up	FBgn0034909	2.29426	0	6.04437	1.19803	0	CG4797	trehalose transporter 1-2	37770
up	FBgn0040252	2.29367	0.02545	1.33342	1.19766	0.00735	Ugt303A1	UDP-glycosyltransferase family 303 member A1, isoform B	53503
up	FBgn0014141	2.29289	0	7.59662	1.19717	0	cher	cheerio, isoform M	42066
up	FBgn0028950	2.28985	0	3.87277	1.19525	0	CG15255	IP11101p, partial	34913
up	FBgn0023524	2.27737	0.00014	3.49642	1.18737	1e-05	CG3078	RecName: Full=UNC93-like protein	31211
up	FBgn0037786	2.2773	0.02257	1.7015	1.18733	0.00634	Alp13	alkaline phosphatase 13	41236
up	FBgn0015035	2.27638	0.00065	4.01818	1.18674	9e-05	Cyp4e3	cytochrome P450	34291
up	FBgn0028996	2.26924	0.00287	4.55921	1.18221	0.00052	onecut	onecut, isoform B	45816
up	FBgn0037845	2.26049	9e-05	3.05235	1.17664	1e-05	CG14694	uncharacterized protein Dmel_CG14694	41307
up	FBgn0015591	2.25951	0.00064	3.8217	1.17601	9e-05	AstA	allatostatin A, isoform B	42947
up	FBgn0003137	2.25787	0.01092	5.37687	1.17496	0.00257	Ppn	papilin, isoform E	43872
up	FBgn0031627	2.25726	3e-05	3.39108	1.17457	0	fipi	factor of interpulse interval	33676
up	FBgn0053514	2.2556	0.00622	1.4875	1.17351	0.00131	CG33514	uncharacterized protein Dmel_CG33514	3346239
up	FBgn0052107	2.25378	0.01288	2.03366	1.17235	0.00316	CG32107	MIP25752p, partial	317856
up	FBgn0035186	2.25298	0.00154	2.84115	1.17183	0.00024	CG13912	uncharacterized protein Dmel_CG13912	38120
up	FBgn0003117	2.2526	0.01182	0.77661	1.17159	0.00284	pnr	pannier, isoform D	44849
up	FBgn0259173	2.25221	0	3.92787	1.17134	0	corn	cornetto, isoform B	38786
up	FBgn0031653	2.25065	0.01443	5.22927	1.17034	0.00365	Jon25Biii	jonah 25Biii	33706
up	FBgn0035610	2.24707	0.02624	1.24035	1.16805	0.0076	Lkr	leucokinin receptor	38622
up	FBgn0028371	2.2455	0.00019	6.54274	1.16704	2e-05	jbug	jitterbug, isoform F	43997
up	FBgn0034200	2.24184	0	5.35539	1.16469	0	Gbp2	Growth-blocking peptide 2, isoform B	36937
up	FBgn0015773	2.2393	2e-05	2.81874	1.16305	0	NetA	Netrin-A, isoform B	32398
up	FBgn0038482	2.23886	0.02226	0.64823	1.16276	0.00623	CG4053	MIP24463p1	42070
up	FBgn0264089	2.23125	0	4.7509	1.15785	0	sli	slit, isoform F	36746
up	FBgn0265082	2.22744	0	6.26288	1.15539	0	Cdep	Chondrocyte-derived ezrin-like domain containing protein, isoform G	40608
up	FBgn0029769	2.22241	0.00016	3.73553	1.15212	2e-05	frma	fra mauro, isoform F	31464
up	FBgn0034468	2.22063	0.01012	2.84431	1.15097	0.00234	Obp56a	Odorant-binding protein 56a	37264
up	FBgn0267002	2.22015	1e-05	7.16187	1.15066	0	unc-104	uncoordinated-104, isoform F	36876
up	FBgn0086450	2.2177	0.00059	5.23657	1.14906	8e-05	su(r)	suppressor of rudimentary	31858
up	FBgn0015039	2.21555	1e-05	5.01991	1.14767	0	Cyp9b2	cytochrome P450-9b2	35635
up	FBgn0038761	2.21547	0.0054	2.54836	1.14761	0.00111	CG17190	uncharacterized protein Dmel_CG17190	42386
up	FBgn0031801	2.21473	0	6.12374	1.14713	0	CG9498	uncharacterized protein Dmel_CG9498	33885
up	FBgn0039656	2.21371	0.00468	2.46443	1.14647	0.00093	CG11951	SP1029, isoform D	43463
up	FBgn0043806	2.21246	0.00041	4.09314	1.14565	5e-05	CG32032	uncharacterized protein Dmel_CG32032	192535
up	FBgn0031034	2.21073	0.01097	2.77364	1.14452	0.00259	CG14205	uncharacterized protein Dmel_CG14205	32952
up	FBgn0039530	2.20723	0.00016	4.239	1.14224	2e-05	Tusp	tusp, isoform F	43317
up	FBgn0036862	2.2069	0.00021	5.44661	1.14202	2e-05	Gbs-76A	glycogen binding subunit 76A, isoform B	40102
up	FBgn0039916	2.20576	0.00011	2.56738	1.14128	1e-05	Ekar	Eye-enriched kainate receptor, isoform A	43806
up	FBgn0004607	2.20555	0.00012	3.18215	1.14114	1e-05	zfh2	zinc finger homeodomain 2	43795
up	FBgn0013307	2.19502	2e-05	4.58567	1.13423	0	Odc1	ornithine decarboxylase	35766
up	FBgn0033464	2.19394	0.00083	3.92745	1.13352	0.00012	CG1441	RecName: Full=Putative fatty acyl-CoA reductase CG5065	36029
up	FBgn0286785	2.19155	0.00026	7.6092	1.13195	3e-05	scb	scab, isoform A	36692
up	FBgn0030747	2.19093	3e-05	3.99875	1.13154	0	CG4301	ATPase 8A, isoform R	32610
up	FBgn0025697	2.18917	0.00019	2.49143	1.13039	2e-05	santa-maria	scavenger receptor acting in neural tissue and majority of rhodopsin is absent, isoform C	34024
up	FBgn0039244	2.18835	0.00084	2.75187	1.12984	0.00012	CG11069	truncated white protein	42976
up	FBgn0039827	2.18704	0.00077	5.05662	1.12898	0.00011	CG1544	neural conserved at 73EF, isoform A	43689
up	FBgn0030634	2.17856	0.00243	2.09871	1.12337	0.00042	CG9164	CG9164-PA	32467
up	FBgn0038143	2.1778	0.00025	5.53729	1.12287	3e-05	CG9813	uncharacterized protein Dmel_CG9813, isoform G	41644
up	FBgn0035880	2.17711	0.00123	6.20644	1.12241	0.00019	Culd	CUB and LDLa domain, isoform A	38946
up	FBgn0000370	2.1754	0	6.87452	1.12128	0	crc	cryptocephal, isoform B	47767
up	FBgn0028482	2.17371	0.00011	4.10884	1.12016	1e-05	bdl	turtle, isoform C	33635
up	FBgn0025833	2.17268	0.00066	2.98493	1.11948	9e-05	CG8910	uncharacterized protein Dmel_CG8910	36896
up	FBgn0031428	2.16929	1e-05	4.31485	1.11722	0	CG9886	RecName: Full=Glycerate kinase	33431
up	FBgn0030016	2.16881	0.04809	0.35819	1.11691	0.01616	Or7a	odorant receptor 7a	31750
up	FBgn0035710	2.16627	0.00024	6.11841	1.11521	3e-05	SP1173	SP1173, isoform B	38744
up	FBgn0010395	2.16592	0.00012	3.77	1.11498	1e-05	Itgbn	integrin betanu subunit, isoform B	35368
up	FBgn0038353	2.16564	0.00052	8.38075	1.1148	7e-05	CG5399	uncharacterized protein Dmel_CG5399, isoform B	41900
up	FBgn0040322	2.16411	5e-05	3.73375	1.11378	0	GNBP2	Gram-negative bacteria binding protein 2 isoform D	40033
up	FBgn0040342	2.16361	0.00307	2.18124	1.11344	0.00056	CG3706	uncharacterized protein Dmel_CG3706	53540
up	FBgn0041180	2.16249	2e-05	7.46137	1.11269	0	Tep4	thiolester containing protein IV	35248
up	FBgn0038440	2.16239	0.00954	2.14845	1.11263	0.00218	Gr89a	gustatory recptor 89a	42007
up	FBgn0045038	2.16094	0.00264	4.02307	1.11166	0.00046	Proc	proctolin, isoform B	250710
up	FBgn0260499	2.15956	0.00182	5.99342	1.11073	0.00029	qvr	quiver, isoform B	2768718
up	FBgn0033047	2.15782	2e-05	5.48482	1.10957	0	CG7882	sugar transporter 1	35520
up	FBgn0015577	2.15672	0	5.15416	1.10884	0	alpha-Est9	alpha-Esterase-9, isoform C	40897
up	FBgn0039594	2.15667	0	6.42054	1.1088	0	snu	snustorr, isoform D	43391
up	FBgn0010246	2.15631	0	6.39768	1.10856	0	Myo61F	myosin 61F, isoform D	38153
up	FBgn0001089	2.15626	1e-05	4.17253	1.10853	0	Gal	beta galactosidase, isoform B	33839
up	FBgn0037521	2.15287	0	5.18756	1.10626	0	CG2993	uncharacterized protein Dmel_CG2993, isoform B	40924
up	FBgn0025390	2.15191	0.00018	6.94394	1.10562	2e-05	Mur2B	mucin related 2B, isoform C	31111
up	FBgn0014031	2.15117	0	6.6458	1.10512	0	Spat	serine pyruvate aminotransferase	31587
up	FBgn0038349	2.15062	0	7.48467	1.10475	0	AOX3	aldehyde oxidase 3, isoform B	41896
up	FBgn0000053	2.1494	0	8.4961	1.10393	0	Gart	GART trifunctional enzyme, isoform C	33986
up	FBgn0032913	2.14887	0	5.35489	1.10358	0	CG9259	uncharacterized protein Dmel_CG9259, isoform B	35372
up	FBgn0052645	2.14811	0.00059	2.69345	1.10307	8e-05	CG32645	uncharacterized protein Dmel_CG32645	32264
up	FBgn0019890	2.14788	0	8.14314	1.10291	0	Smg5	Smg5 nonsense mediated mRNA decay factor, isoform C	34804
up	FBgn0039040	2.14366	0.00401	1.60301	1.10008	0.00077	CG13833	firelighter, isoform C	42718
up	FBgn0003248	2.1421	0.00388	3.47397	1.09903	0.00074	Rh2	rhodopsin 2	42261
up	FBgn0053258	2.14167	0.00133	6.01888	1.09874	0.0002	CG33258	uncharacterized protein Dmel_CG33258, isoform B	3885664
up	FBgn0020236	2.14083	0	8.44239	1.09817	0	ATPCL	ATP citrate lyase, isoform E	36760
up	FBgn0051217	2.14014	7e-05	4.78033	1.0977	1e-05	modSP	modular serine protease	42032
up	FBgn0031538	2.13998	9e-05	4.73489	1.0976	1e-05	CG3246	uncharacterized protein Dmel_CG3246	33564
up	FBgn0263113	2.13992	3e-05	3.0162	1.09755	0	Cc2d2a	Coiled-coil and C2 domain containing 2A	36982
up	FBgn0015589	2.13933	0	7.42081	1.09716	0	Apc	APC-like, isoform B	44642
up	FBgn0038354	2.13802	0.00398	3.63054	1.09628	0.00077	CG5404	SLC26 membrane transporter protein	41901
up	FBgn0264087	2.13635	0.00485	5.37072	1.09515	0.00098	Slob	slowpoke binding protein, isoform I	34038
up	FBgn0031170	2.12692	0	6.404	1.08876	0	ABCA	ATP binding cassette subfamily A, isoform B	33103
up	FBgn0034247	2.12583	0.00073	5.00416	1.08803	0.0001	CG6484	sugar transporter 4	36994
up	FBgn0010329	2.12523	0.0162	2.94697	1.08762	0.00422	Tbh	tyramine beta hydroxylase, isoform C	31718
up	FBgn0028518	2.12299	4e-05	4.10554	1.08609	0	CG18480	18 wheeler	34920
up	FBgn0036727	2.11416	0.00214	4.54189	1.08009	0.00036	SecCl	secretory chloride channel, isoform B	39949
up	FBgn0035496	2.10923	0.00333	2.90233	1.07672	0.00062	CG14990	serine protease homolog 93	38486
up	FBgn0035577	2.10923	0.01323	1.20093	1.07672	0.00328	CG13708	uncharacterized protein Dmel_CG13708, isoform B	38582
up	FBgn0034142	2.10819	0	5.60623	1.07601	0	CG8306	RecName: Full=Putative fatty acyl-CoA reductase CG8306	36857
up	FBgn0004167	2.10775	0	7.82191	1.07571	0	kst	karst, isoform G	38418
up	FBgn0063499	2.10771	0.00288	3.90283	1.07568	0.00052	GstE10	glutathione S transferase E10, isoform B	37105
up	FBgn0265623	2.10512	2e-05	5.46209	1.0739	0	Su(z)2	suppressor of zeste 2, isoform C	36432
up	FBgn0028940	2.10432	0.00505	4.63796	1.07335	0.00102	Cyp28a5	Cyp28c1, isoform B	34817
up	FBgn0051814	2.10296	0.0341	2.40023	1.07242	0.01059	DIP-kappa	Dpr-interacting protein kappa, isoform A	318958
up	FBgn0001149	2.09923	0	9.64125	1.06986	0	GstD1	glutathione S transferase D1, isoform B	41503
up	FBgn0032387	2.09617	0.00015	2.77108	1.06776	1e-05	CG16965	uncharacterized protein Dmel_CG16965	34607
up	FBgn0086708	2.09194	1e-05	7.1628	1.06484	0	stv	starvin, isoform E	39518
up	FBgn0053080	2.09075	2e-05	4.11269	1.06402	0	CG33080	CG33080	31491
up	FBgn0031879	2.08936	0.00383	3.93025	1.06306	0.00073	uif	uninflatable, isoform C	33983
up	FBgn0031064	2.08726	0.01995	4.2541	1.06161	0.00543	CG12531	slimfast, isoform C	32986
up	FBgn0050285	2.08692	0.00017	3.75081	1.06138	2e-05	CG30285	immune induced molecule prepropeptide, isoform C	246528
up	FBgn0266756	2.08505	1e-05	6.39295	1.06008	0	btsz	bitesize, isoform I	3346167
up	FBgn0085380	2.08438	0.00015	3.37345	1.05962	2e-05	dcma	uncharacterized protein Dmel_CG34351, isoform C	5740672
up	FBgn0034716	2.08336	0.00075	6.0876	1.05891	0.0001	Oatp58Dc	organic anion transporting polypeptide 58Dc, isoform B	37545
up	FBgn0034723	2.08298	0.00044	6.22656	1.05865	5e-05	CG13506	Dpr-interacting protein iota	37556
up	FBgn0263390	2.08072	0.00017	4.37721	1.05708	2e-05	Nha2	Na[+]/H[+] hydrogen antiporter 2, isoform A	42710
up	FBgn0265959	2.07971	0.02764	4.65773	1.05638	0.00812	rdgC	retinal degeneration C, isoform B	40224
up	FBgn0033958	2.07966	0.0162	4.72181	1.05635	0.00422	jef	jet fuel, isoform B	36634
up	FBgn0053346	2.07886	0.00946	1.71301	1.05579	0.00216	CG33346	stress induced DNase	2768690
up	FBgn0037517	2.07848	3e-05	4.24933	1.05553	0	CG10086	uncharacterized protein Dmel_CG10086	40920
up	FBgn0031002	2.07743	0.00066	4.32256	1.0548	9e-05	CG14196	outsiders, isoform B	32915
up	FBgn0033132	2.07625	0.01032	4.71172	1.05398	0.0024	Tsp42Ej	tetraspanin 42Ej	35620
up	FBgn0052476	2.07304	1e-05	3.8433	1.05175	0	mthl14	methuselah-like 14	318046
up	FBgn0032322	2.07061	2e-05	3.0216	1.05005	0	CG16743	uncharacterized protein Dmel_CG16743, isoform B	34517
up	FBgn0040250	2.07051	0.03824	0.69755	1.04999	0.01217	Ugt304A1	UDP-glycosyltransferase family 304 member A1	53501
up	FBgn0031081	2.06741	0.00139	3.88944	1.04783	0.00021	Nep3	neprilysin 3, isoform B	33005
up	FBgn0032774	2.06511	0	6.92173	1.04622	0	CG17549	uncharacterized protein Dmel_CG17549, isoform D	35212
up	FBgn0038606	2.06461	0.03079	3.36208	1.04587	0.00931	CG15803	patj, isoform C	42206
up	FBgn0003308	2.06333	0	4.49404	1.04497	0	ry	xanthine dehydrogenase	41605
up	FBgn0030796	2.0632	0.00029	3.72528	1.04488	3e-05	CG4829	gamma-glutamyl transpeptidase, isoform B	32672
up	FBgn0061356	2.06313	5e-05	5.61055	1.04484	0	CG18003	GH14288p2	3771779
up	FBgn0031547	2.0605	0.01852	3.16217	1.04299	0.00497	Sr-CIV	SR-CIV	33576
up	FBgn0036765	2.0603	0	4.32532	1.04286	0	CG7408	uncharacterized protein Dmel_CG7408, isoform C	39991
up	FBgn0004055	2.05908	0	4.52091	1.042	0	uzip	unzipped, isoform B	38002
up	FBgn0050047	2.05827	0.00554	1.45334	1.04143	0.00115	CG30047	uncharacterized protein Dmel_CG30047	246414
up	FBgn0038981	2.05775	0	5.30935	1.04107	0	CG5346	uncharacterized protein Dmel_CG5346	42653
up	FBgn0028872	2.05737	0.0002	3.02079	1.0408	2e-05	CG18095	uncharacterized protein Dmel_CG18095, isoform B	34823
up	FBgn0263705	2.05692	0	5.30831	1.04048	0	Myo10A	myosin 10A, isoform D	32028
up	FBgn0034755	2.05339	0.02268	1.33068	1.038	0.00638	CG3746	uncharacterized protein Dmel_CG3746, isoform B	37593
up	FBgn0010389	2.05326	0.0005	3.4424	1.03792	6e-05	htl	fibroblast growth factor receptor	42160
up	FBgn0028879	2.05239	0.01319	3.52087	1.03731	0.00326	CG15270	abnormal X segregation	34886
up	FBgn0039282	2.05223	0.0124	3.12106	1.03719	0.00302	Bili	Band4.1 inhibitor LRP interactor, isoform C	43019
up	FBgn0261928	2.05097	0.00043	5.43597	1.03631	5e-05	CG42795	uncharacterized protein Dmel_CG42795, isoform C	41252
up	FBgn0011603	2.0505	4e-05	4.25925	1.03598	0	ine	inebriated, isoform B	33659
up	FBgn0039101	2.0496	0.00588	2.35458	1.03535	0.00123	CG16710	Spatzle-Processing enzyme	42790
up	FBgn0032087	2.04841	0.00056	6.23104	1.03451	7e-05	CG9568	uncharacterized protein Dmel_CG9568	34227
up	FBgn0037750	2.04826	0.00038	5.37098	1.0344	5e-05	Whamy	WHAMM and JMY related, isoform D	41198
up	FBgn0032484	2.04697	0.01147	2.60481	1.03349	0.00274	kek4	kekkon 4, isoform B	34718
up	FBgn0036501	2.04507	0.00014	4.1768	1.03215	1e-05	CG7272	saliva, isoform B	39670
up	FBgn0004242	2.04217	0.01134	7.10493	1.03011	0.0027	Syt1	synaptotagmin 1, isoform E	33473
up	FBgn0026562	2.0415	6e-05	6.07223	1.02963	1e-05	SPARC	secreted protein, acidic, cysteine-rich, isoform B	43230
up	FBgn0261086	2.0413	0.00517	1.95112	1.02949	0.00105	Syt14	synaptotagmin 14, isoform D	40544
up	FBgn0003499	2.04108	0.00063	4.0118	1.02934	8e-05	sr	stripe, isoform D	42162
up	FBgn0259175	2.03807	8e-05	4.53319	1.0272	1e-05	ome	omega, isoform E	44297
up	FBgn0263346	2.03647	0	7.79877	1.02607	0	smash	smallish, isoform E	40583
up	FBgn0029834	2.03624	0.00031	3.54464	1.02591	4e-05	CG5937	secretory 71	31537
up	FBgn0030748	2.03575	0.02452	1.87526	1.02556	0.00701	Traf-like	CG4394	32611
up	FBgn0015569	2.03488	0	5.58301	1.02494	0	alpha-Est10	alpha-Esterase-10, isoform B	40896
up	FBgn0013348	2.03443	0.01426	5.16813	1.02463	0.00359	TpnC41C	troponin C at 41C, isoform B	35473
up	FBgn0010352	2.03437	0	9.07651	1.02458	0	Nc73EF	neural conserved at 73EF, isoform I	39899
up	FBgn0040319	2.034	0	8.41944	1.02432	0	Gclc	Glutamate-cysteine ligase catalytic subunit, isoform C	53581
up	FBgn0031307	2.03375	0.00935	1.63461	1.02414	0.00213	MFS3	major facilitator superfamily transporter 3	33292
up	FBgn0032612	2.03103	0.00386	2.00087	1.02221	0.00074	CG13282	male accessory gland protein	35019
up	FBgn0042175	2.03011	0.00045	2.70861	1.02156	6e-05	CG18858	LP10114p, partial	326109
up	FBgn0012034	2.02841	0	9.1284	1.02035	0	AcCoAS	acetyl coenzyme A synthase, isoform D	40348
up	FBgn0034943	2.02722	0.03258	1.96651	1.0195	0.00999	Fmo-1	Flavin-containing monooxygenase 1	37814
up	FBgn0033778	2.02658	0.01443	2.84019	1.01905	0.00364	Balat	Beta-alanine transporter	36417
up	FBgn0033246	2.02634	0	8.51717	1.01888	0	ACC	Acetyl-CoA carboxylase, isoform A	35761
up	FBgn0052082	2.02633	0.00022	4.57346	1.01887	2e-05	IRSp53	insulin receptor substrate 53 kDa, isoform A	39258
up	FBgn0037736	2.02452	0.00305	3.8281	1.01758	0.00055	side-VII	sidestep VII, isoform B	41184
up	FBgn0000319	2.02059	0	9.41905	1.01477	0	Chc	clathrin heavy chain, isoform A	32537
up	FBgn0038717	2.01992	0.00251	2.4932	1.0143	0.00043	CG17751	uncharacterized protein Dmel_CG17751	42336
up	FBgn0027585	2.0191	0.00018	6.08579	1.01371	2e-05	CG8740	TPA_inf: HDC05276	35866
up	FBgn0019968	2.01908	0	7.14729	1.0137	0	Khc-73	kinesin heavy chain 73, isoform A	36718
up	FBgn0025692	2.01863	0.00078	5.65782	1.01337	0.00011	Lfg	lifeguard, isoform C	36418
up	FBgn0035904	2.0176	2e-05	5.42174	1.01264	0	GstO3	glutathione S-transferase omega class	38972
up	FBgn0027596	2.01637	0	5.46685	1.01176	0	Kank	kank, isoform E	36668
up	FBgn0037730	2.01222	0.00236	2.83498	1.00879	0.0004	CG9444	oligopeptide transporter 1	41175
up	FBgn0038037	2.00925	0	5.97044	1.00666	0	Cyp9f2	Cyp9f2	41520
up	FBgn0063493	2.00891	0	6.58228	1.00641	0	GstE7	glutathione S transferase E7	37112
up	FBgn0034454	2.00864	0.00588	1.89602	1.00622	0.00123	CG15120	uncharacterized protein Dmel_CG15120	37248
up	FBgn0051619	2.00801	0.00613	5.00091	1.00577	0.00129	nolo	no long nerve cord, isoform F	35424
up	FBgn0265413	2.0064	0.00016	5.04101	1.00461	2e-05	CG44325	uncharacterized protein Dmel_CG44325, isoform A	31831
up	FBgn0266099	2.00227	0.01681	1.48131	1.00164	0.00441	CG44836	uncharacterized protein Dmel_CG44836, isoform E	39825
up	FBgn0040212	2.00152	0	6.03658	1.0011	0	Dhap-at	dihydroxyacetone phosphate acyltransferase, isoform B	53586
down	FBgn0051644	-2.00069	0	4.40108	-1.0005	0	CG31644	cyclope, isoform B	318868
down	FBgn0033020	-2.00192	0	5.97308	-1.00139	0	COX4L	cytochrome c oxidase subunit 4-like, isoform A	35491
down	FBgn0262966	-2.00321	2e-05	3.99354	-1.00231	0	CG43277	MIP34396p1, partial	12798350
down	FBgn0038127	-2.00367	0	5.24173	-1.00265	0	CG8476	DnaJ-like-60, isoform A	41624
down	FBgn0039370	-2.00489	0.00011	2.70651	-1.00352	1e-05	CG4956	uncharacterized protein Dmel_CG4956	43114
down	FBgn0063261	-2.00678	0	4.58355	-1.00488	0	CG31275	robl62A, isoform B	326131
down	FBgn0039235	-2.00784	1e-05	4.47575	-1.00564	0	CAH4	carbonic anhydrase 4, isoform A	42965
down	FBgn0037038	-2.00812	0.00186	5.84074	-1.00585	0.0003	CG11037	RecName: Full=Seminase; Flags: Precursor	40317
down	FBgn0032971	-2.00859	0	4.54785	-1.00619	0	ttm3	tiny tim 3	35437
down	FBgn0262036	-2.01091	0	4.67661	-1.00785	0	CG42847	uncharacterized protein Dmel_CG42847	10178913
down	FBgn0030181	-2.01113	0.00209	2.13755	-1.00801	0.00035	CG12645	uncharacterized protein Dmel_CG12645, isoform C	31947
down	FBgn0029816	-2.01279	0.00013	3.42783	-1.0092	1e-05	CG12729	proteasome inhibitor 31 kDa, isoform A	31515
down	FBgn0039782	-2.01393	0.0134	2.71885	-1.01001	0.00333	CG15539	prolyl-4-hydroxylase-alpha PV	43627
down	FBgn0031129	-2.01396	0	7.06411	-1.01003	0	CG1324	uncharacterized protein Dmel_CG1324, isoform C	33060
down	FBgn0266977	-2.01424	0.00182	2.25572	-1.01024	0.0003	CG45428	uncharacterized protein Dmel_CG45428	19834929
down	FBgn0028913	-2.01621	1e-05	3.17973	-1.01165	0	CG3473	bendless, isoform A	34849
down	FBgn0032519	-2.01624	0	5.00455	-1.01167	0	CG16957	membrane steroid binding protein, isoform B	34755
down	FBgn0035034	-2.01637	0	4.6984	-1.01176	0	CG3565	uncharacterized protein Dmel_CG3565	37933
down	FBgn0051624	-2.01638	1e-05	4.06474	-1.01177	0	CG31624	paxillin, isoform C	35393
down	FBgn0085489	-2.01663	0.00055	2.56433	-1.01195	7e-05	CG34460	uncharacterized protein Dmel_CG34460	5740316
down	FBgn0051988	-2.01867	0	7.90208	-1.0134	0	CG31988	paxillin, isoform C	326182
down	FBgn0035709	-2.01876	0	5.71611	-1.01347	0	eIF4E4	AChain A, EUKARYOTIC TRANSLATION INITIATION FACTOR 4E	38743
down	FBgn0040904	-2.02009	0	4.05101	-1.01442	0	CG15577	IP20522p, partial	50378
down	FBgn0262985	-2.02049	0.00125	2.89462	-1.01471	0.00019	CG43293	uncharacterized protein Dmel_CG43293, isoform A	12798363
down	FBgn0031103	-2.02158	0	4.28419	-1.01548	0	CG12679	uncharacterized protein Dmel_CG12679	33031
down	FBgn0051093	-2.02195	0.00019	2.72515	-1.01575	2e-05	CG31093	AT30660p, partial	43116
down	FBgn0033271	-2.02214	0.03222	2.72004	-1.01589	0.00986	CG8708	core 1 galactosyltransferase A, isoform B	35792
down	FBgn0030951	-2.02216	0	3.72299	-1.0159	0	CG6873	RecName: Full=Cofilin/actin-depolymerizing factor homolog; AltName: Full=Protein D61; AltName: Full=Protein twinstar	32861
down	FBgn0039104	-2.02337	0	8.39484	-1.01676	0	CG10252	uncharacterized protein Dmel_CG10252	42794
down	FBgn0261349	-2.02366	0	5.43686	-1.01696	0	Mst36Fb	Male-specific transcript 36Fb	8673957
down	FBgn0038361	-2.02512	0	4.30369	-1.01801	0	Uros2	uroporphyrinogen III synthase 2	41908
down	FBgn0036712	-2.02592	0.01315	1.04186	-1.01858	0.00324	brv2	brivido-2, isoform A	39932
down	FBgn0011694	-2.02684	0.0123	8.73941	-1.01924	0.00299	EbpII	ejaculatory bulb protein II, isoform B	326108
down	FBgn0028369	-2.02842	2e-05	5.60369	-1.02035	0	kirre	roughest protein	31292
down	FBgn0029809	-2.03021	0.00014	2.48737	-1.02163	1e-05	CG15767	cyclophilin 1	31508
down	FBgn0267033	-2.0314	9e-05	7.75836	-1.02248	1e-05	mamo	CG11071-PA	32353
down	FBgn0039707	-2.03208	0	5.06219	-1.02296	0	Prtl99C	Protamine-like 99C, isoform D	43526
down	FBgn0037463	-2.03217	7e-05	6.26144	-1.02302	1e-05	djl	don juan	40839
down	FBgn0033042	-2.03286	0.00505	2.10137	-1.02351	0.00102	Tsp42A	tetraspanin 42A, isoform B	35515
down	FBgn0260766	-2.03353	0.0001	4.66678	-1.02399	1e-05	CG42564	antigen 5-related 2	40788
down	FBgn0085318	-2.03388	0.00471	1.49541	-1.02423	0.00094	CG34289	elfless, isoform B	5740640
down	FBgn0038218	-2.03458	0.0012	2.51901	-1.02473	0.00018	CG14841	uncharacterized protein Dmel_CG14841	41735
down	FBgn0263036	-2.03569	4e-05	3.68977	-1.02552	0	CG43331	TPA_inf: HDC11519	12798459
down	FBgn0015583	-2.03571	0.00011	4.52725	-1.02553	1e-05	Acp29AB	Acp29AB protein	34162
down	FBgn0032483	-2.03671	0	4.57283	-1.02624	0	CG15482	uncharacterized protein Dmel_CG15482	34717
down	FBgn0035042	-2.03729	0.00304	5.84095	-1.02665	0.00055	CG3640	CG9822-PA	37942
down	FBgn0052240	-2.03813	0	5.29569	-1.02725	0	CG32240	uncharacterized protein Dmel_CG32240	317933
down	FBgn0032894	-2.03877	0	4.83939	-1.0277	0	CG14402	uncharacterized protein Dmel_CG14402, isoform B	35352
down	FBgn0085259	-2.03877	0.00165	1.98936	-1.0277	0.00026	CG34230	TPA_inf: HDC05864	5740558
down	FBgn0033826	-2.03911	0.00206	4.54507	-1.02794	0.00034	CG4734	CG4734 protein	36477
down	FBgn0050476	-2.0402	0.00263	2.87563	-1.02871	0.00046	ave	RecName: Full=Protein aveugle	246638
down	FBgn0038158	-2.04143	0.00826	1.7892	-1.02958	0.00182	CG14370	uncharacterized protein Dmel_CG14370	41659
down	FBgn0053252	-2.04158	0.00019	2.62621	-1.02968	2e-05	CG33252	uncharacterized protein Dmel_CG33252	2768903
down	FBgn0262575	-2.04194	0.00253	1.82319	-1.02994	0.00044	CG43115	uncharacterized protein Dmel_CG43115	12798121
down	FBgn0259966	-2.04201	0.00056	4.96999	-1.02999	7e-05	Sfp51E	seminal fluid protein 51E	8674008
down	FBgn0032003	-2.04244	0	5.0894	-1.0303	0	CG8349	uncharacterized protein Dmel_CG8349	34124
down	FBgn0029813	-2.04267	0.00271	1.66283	-1.03046	0.00048	AgmNAT	AChain A, Dopamine N-acetyltransferase	31512
down	FBgn0261055	-2.04368	3e-05	6.76974	-1.03117	0	Sfp26Ad	seminal fluid protein 26Ad, isoform A	8673981
down	FBgn0028884	-2.04544	3e-05	2.66831	-1.03241	0	CG4892	FI08525p	34949
down	FBgn0004173	-2.04636	0	7.31205	-1.03306	0	Mst84Db	---NA---	40888
down	FBgn0029740	-2.04676	0.00074	2.27315	-1.03334	0.0001	CG12680	uncharacterized protein Dmel_CG12680, isoform C	31427
down	FBgn0033279	-2.0486	0	5.47797	-1.03464	0	CG2291	uncharacterized protein Dmel_CG2291, isoform A	35804
down	FBgn0037460	-2.0487	3e-05	5.48303	-1.03471	0	sowi	solwind	40809
down	FBgn0262610	-2.04882	0.00397	1.50127	-1.03479	0.00077	CG43136	uncharacterized protein Dmel_CG43136	12798119
down	FBgn0031277	-2.04891	0.00184	3.23096	-1.03486	0.0003	CG13947	IP20553p, partial	33250
down	FBgn0036158	-2.04903	0.00066	4.50656	-1.03494	9e-05	CG6149	uncharacterized protein Dmel_CG6149	39277
down	FBgn0037402	-2.0496	1e-05	3.31721	-1.03535	0	Vha14-2	vacuolar H[+] ATPase 14kD subunit 2, isoform A	40748
down	FBgn0038915	-2.05055	1e-05	3.60516	-1.03601	0	CG17819	dead end	42579
down	FBgn0287587	-2.05105	0.01351	1.64672	-1.03637	0.00336	CG46457	uncharacterized protein Dmel_CG46457	10178823
down	FBgn0042189	-2.05132	0	7.87179	-1.03655	0	CG17376	uncharacterized protein Dmel_CG17376, isoform C	59227
down	FBgn0262535	-2.05213	2e-05	3.44449	-1.03712	0	CG43089	MIP29336p, partial	12798588
down	FBgn0034820	-2.05315	0	4.07445	-1.03784	0	CG13538	uncharacterized protein Dmel_CG13538	37667
down	FBgn0265263	-2.05338	0	7.25726	-1.038	0	CG42688	uncharacterized protein Dmel_CG42688, isoform A	10178824
down	FBgn0034472	-2.05391	0	6.49904	-1.03837	0	CG8517	AChain A, Thioredoxin	37268
down	FBgn0028844	-2.05406	0	3.66592	-1.03848	0	CG15283	Starvation-upregulated protein, isoform C	50454
down	FBgn0266163	-2.05429	0.0333	0.65146	-1.03864	0.01027	CG44869	uncharacterized protein Dmel_CG44869	19834832
down	FBgn0030770	-2.05484	0	3.88911	-1.03902	0	CG13010	uncharacterized protein Dmel_CG13010	32643
down	FBgn0036969	-2.05511	0.00471	7.27614	-1.03922	0.00094	Spn77Bb	serpin 77Bb	40235
down	FBgn0040365	-2.06071	0.00184	2.17145	-1.04314	0.0003	CG14628	frizzled 3, isoform B	31057
down	FBgn0033861	-2.06156	0	3.52282	-1.04374	0	CG12464	uncharacterized protein Dmel_CG12464	36516
down	FBgn0265342	-2.0629	3e-05	4.04936	-1.04468	0	CG44296	cytochrome c oxidase subunit 7C, isoform A	19835750
down	FBgn0042207	-2.06487	0.00233	2.48805	-1.04605	0.0004	CG18530	male accessory gland protein	59241
down	FBgn0261582	-2.06537	3e-05	3.02136	-1.0464	0	CG42692	uncharacterized protein Dmel_CG42692, isoform B	10178857
down	FBgn0000355	-2.06651	0.00419	8.86241	-1.0472	0.00082	Cp15	chorion protein 15	38999
down	FBgn0051294	-2.06941	0	4.61215	-1.04922	0	CG31294	CG6980	318666
down	FBgn0040519	-2.07152	0	7.55583	-1.05069	0	CG15219	uncharacterized protein Dmel_CG15219, isoform A	49992
down	FBgn0032370	-2.07224	0	5.15412	-1.05119	0	CG12307	uncharacterized protein Dmel_CG12307	34584
down	FBgn0033278	-2.07324	0.00152	2.07601	-1.05189	0.00024	CG14759	IP05624p, partial	35803
down	FBgn0051477	-2.07332	0.01262	1.28354	-1.05194	0.00309	ATPsynepsilonL	ATP synthase, epsilon subunit-like, isoform B	326144
down	FBgn0004175	-2.07685	0	6.29893	-1.0544	0	Mst84Dd	---NA---	40886
down	FBgn0287213	-2.07717	0.00233	1.39913	-1.05462	0.0004	CG46443	uncharacterized protein Dmel_CG46443	NA
down	FBgn0262878	-2.0774	4e-05	2.58151	-1.05478	0	CG43233	MIP06488p, partial	12798024
down	FBgn0030050	-2.07826	8e-05	3.59749	-1.05537	1e-05	CG12111	lectin-37Da, isoform A	31796
down	FBgn0051524	-2.07849	0.00454	2.86073	-1.05553	0.0009	CG31524	prolyl-4-hydroxylase-alpha NE2	318781
down	FBgn0035003	-2.07889	0	3.6765	-1.05582	0	CG15873	uncharacterized protein Dmel_CG15873	37898
down	FBgn0031859	-2.0791	0	8.36566	-1.05596	0	CG17377	uncharacterized protein Dmel_CG17377, isoform E	33954
down	FBgn0053060	-2.08409	1e-05	3.66527	-1.05942	0	CG33060	Dpy-30-like 2, isoform B	39807
down	FBgn0033440	-2.08626	0.00015	2.37048	-1.06092	1e-05	CG10459	wing morphogenesis defect, isoform B	36000
down	FBgn0034499	-2.09033	0.00081	1.7352	-1.06373	0.00011	Cpr56F	cuticular protein 56F	37299
down	FBgn0036706	-2.09043	2e-05	4.08988	-1.0638	0	ND-24L	NADH dehydrogenase (ubiquinone) 24 kDa subunit-like	39926
down	FBgn0025821	-2.09212	0	4.15279	-1.06496	0	I-t	Inhibitor-t protein	41414
down	FBgn0052073	-2.0924	0.01975	1.09953	-1.06516	0.00537	CG32073	uncharacterized protein Dmel_CG32073, isoform B	326191
down	FBgn0032654	-2.09283	0	3.72598	-1.06545	0	CG15147	BthD selenoprotein	35069
down	FBgn0034076	-2.09344	0.04858	1.78369	-1.06588	0.01634	Jhedup	esterase 6	36779
down	FBgn0030313	-2.09448	0	4.11085	-1.0666	0	Reepl1	CG11697-RA protein	32103
down	FBgn0051226	-2.09495	0	7.64477	-1.06691	0	CG31226	uncharacterized protein Dmel_CG31226, isoform A	318633
down	FBgn0032385	-2.0973	0	3.25336	-1.06854	0	CG16964	GH05159p, partial	34605
down	FBgn0031460	-2.09802	0.00016	2.48561	-1.06903	2e-05	CG15399	uncharacterized protein Dmel_CG15399	33472
down	FBgn0031526	-2.09821	1e-05	5.02148	-1.06916	0	CG8838	uncharacterized protein Dmel_CG8838	33551
down	FBgn0050488	-2.09838	2e-05	4.48886	-1.06928	0	antr	antigen 5-related 2	246647
down	FBgn0052313	-2.0984	0	3.71683	-1.06929	0	CG32313	IP08713p, partial	317973
down	FBgn0030905	-2.09909	1e-05	3.06525	-1.06976	0	CG15059	IP14888p, partial	32806
down	FBgn0262359	-2.10118	0.00055	3.97846	-1.0712	7e-05	CG43057	uncharacterized protein Dmel_CG43057, isoform A	12798305
down	FBgn0041102	-2.10183	0	7.84923	-1.07165	0	ocn	CG7929	43567
down	FBgn0052643	-2.10206	0.00015	3.17977	-1.0718	2e-05	CG32643	RH44958p, partial	318138
down	FBgn0266569	-2.1023	0	4.59013	-1.07197	0	CG42259	uncharacterized protein Dmel_CG42259, isoform A	7354475
down	FBgn0036421	-2.10579	1e-05	3.27746	-1.07436	0	CG13481	uncharacterized protein Dmel_CG13481, isoform B	39579
down	FBgn0052440	-2.10621	0	4.73916	-1.07465	0	CG32440	uncharacterized protein Dmel_CG32440	318030
down	FBgn0038029	-2.10643	0.04036	0.46393	-1.0748	0.013	GstD11	glutathione S transferase D11, isoform A	41512
down	FBgn0035138	-2.10703	3e-05	2.58249	-1.07521	0	CG13884	uncharacterized protein Dmel_CG13884	38064
down	FBgn0033802	-2.10724	0	3.6196	-1.07535	0	CG17724	uncharacterized protein Dmel_CG17724, isoform E	246682
down	FBgn0053121	-2.10822	0.00687	1.73516	-1.07602	0.00147	Spn28Db	serpin 28Db	326261
down	FBgn0034839	-2.10854	0.00037	2.26984	-1.07624	4e-05	CG13540	uncharacterized protein Dmel_CG13540	37686
down	FBgn0028850	-2.10857	0	4.72552	-1.07626	0	CG15260	IP09804p, partial	34899
down	FBgn0000276	-2.10886	2e-05	4.49611	-1.07647	0	CecA1	cecropin A1	43596
down	FBgn0037987	-2.10916	0	5.31067	-1.07667	0	CG14739	ubiquitin conjugating enzyme E2H, isoform B	41467
down	FBgn0039739	-2.11028	0.03282	0.37426	-1.07744	0.01009	RpS28a	ribosomal protein S28a	43564
down	FBgn0265046	-2.11149	4e-05	2.37144	-1.07826	0	CG44163	TPA_inf: HDC04026	14462623
down	FBgn0040629	-2.11206	0.01132	2.63385	-1.07865	0.00269	CAH5	carbonic anhydrase 5	50102
down	FBgn0031026	-2.11273	0.00444	1.91669	-1.07911	0.00088	CG12231	uncharacterized protein Dmel_CG12231	32942
down	FBgn0038511	-2.11298	0.01601	0.92435	-1.07928	0.00416	cysu	curly Su	42100
down	FBgn0083966	-2.11469	0	4.20053	-1.08045	0	CG34130	CG6069	4379866
down	FBgn0047334	-2.11674	0.00022	8.25408	-1.08184	2e-05	BG642312	BG642312, isoform A	4379909
down	FBgn0040816	-2.12003	0	3.69874	-1.08409	0	CG12521	uncharacterized protein Dmel_CG12521	50289
down	FBgn0262592	-2.12063	1e-05	3.40343	-1.08449	0	CG43127	uncharacterized protein Dmel_CG43127, isoform D	8673982
down	FBgn0262544	-2.12093	0.01092	1.05375	-1.0847	0.00258	CG43098	uncharacterized protein Dmel_CG43098	12798585
down	FBgn0259958	-2.12099	4e-05	4.04721	-1.08474	0	Sfp24F	seminal fluid protein 24F, isoform A	8674016
down	FBgn0034842	-2.12399	0	4.93378	-1.08678	0	Prosbeta5R1	CG18341-PA	37690
down	FBgn0085328	-2.12493	0.00069	3.60638	-1.08742	9e-05	CG34299	uncharacterized protein Dmel_CG34299, isoform A	5740430
down	FBgn0040725	-2.12654	4e-05	2.91963	-1.08851	0	CG13946	IP20553p, partial	50198
down	FBgn0031786	-2.12693	0	4.30262	-1.08877	0	CG13989	uncharacterized protein Dmel_CG13989	33869
down	FBgn0037477	-2.12828	0.02415	0.72089	-1.08969	0.00686	CG14610	uncharacterized protein Dmel_CG14610	40856
down	FBgn0037498	-2.12925	0.00038	3.56499	-1.09035	5e-05	CG10029	pretaporter, isoform B	40883
down	FBgn0083965	-2.12942	0.00265	4.4857	-1.09046	0.00047	CG34129	CG6069	43181
down	FBgn0261581	-2.13249	1e-05	3.1458	-1.09254	0	CG42691	uncharacterized protein Dmel_CG42691, isoform B	10178943
down	FBgn0261616	-2.13329	0	5.40495	-1.09308	0	CG42705	MIP31863p, partial	10178898
down	FBgn0262581	-2.13367	0	4.0235	-1.09334	0	CG43121	TPA_inf: HDC10149	12798254
down	FBgn0037462	-2.13462	2e-05	4.04363	-1.09398	0	sunz	sungrazer	40811
down	FBgn0037514	-2.13548	0	4.69888	-1.09456	0	CG10919	TPA_inf: HDC12285	40917
down	FBgn0085202	-2.13641	0.00031	2.36297	-1.09519	4e-05	CG34173	uncharacterized protein Dmel_CG34173	5740285
down	FBgn0265265	-2.13765	8e-05	2.74876	-1.09602	1e-05	CG32727	RecName: Full=Mitochondrial import inner membrane translocase subunit TIM14	318176
down	FBgn0036679	-2.13799	0.01329	1.0847	-1.09625	0.0033	CG13022	uncharacterized protein Dmel_CG13022	39896
down	FBgn0250847	-2.14193	4e-05	5.51114	-1.09891	0	CG14034	male accessory gland protein	33751
down	FBgn0030278	-2.14495	0	5.1884	-1.10094	0	CG15200	uncharacterized protein Dmel_CG15200	32060
down	FBgn0263841	-2.1464	0.00053	2.22403	-1.10192	7e-05	CG43702	uncharacterized protein Dmel_CG43702, isoform B	14462901
down	FBgn0037828	-2.14809	0	5.381	-1.10305	0	tomboy20	translocase of outer membrane 20, isoform B	41285
down	FBgn0054033	-2.14873	5e-05	3.6396	-1.10349	0	CG34033	TPA_inf: HDC05479	3885602
down	FBgn0038356	-2.1496	0.00106	2.99854	-1.10407	0.00015	CG12784	IP04226p, partial	41903
down	FBgn0031276	-2.14976	0	4.7472	-1.10418	0	CG12506	IP20553p, partial	33249
down	FBgn0036154	-2.15023	0	5.08192	-1.10449	0	CG6168	CG6168	39273
down	FBgn0036345	-2.15063	0	4.13057	-1.10476	0	CG17300	ATP synthase, subunit B	39489
down	FBgn0054041	-2.15123	0.00025	3.38672	-1.10516	3e-05	CG34041	prolyl-4-hydroxylase-alpha NE2	3885583
down	FBgn0037197	-2.15466	0.04993	0.48341	-1.10746	0.01688	CG13239	uncharacterized protein Dmel_CG13239	40503
down	FBgn0002856	-2.15469	0.00051	6.1215	-1.10748	6e-05	Acp26Ab	accessory gland-specific peptide 26Ab	33816
down	FBgn0031442	-2.15471	5e-05	3.08119	-1.10749	0	Prosbeta4R1	CG18341-PA	33449
down	FBgn0050324	-2.1564	0	5.39181	-1.10862	0	CG30324	uncharacterized protein Dmel_CG30324	246540
down	FBgn0036731	-2.15874	0	3.71609	-1.11019	0	CG6333	uncharacterized protein Dmel_CG6333, isoform B	39953
down	FBgn0038069	-2.15891	0.0056	3.80769	-1.1103	0.00116	CG11608	male accessory gland protein	41556
down	FBgn0025115	-2.16107	0	3.996	-1.11175	0	Acyp	acylphosphatase, isoform B	34807
down	FBgn0034592	-2.16111	0	4.02992	-1.11177	0	CG9406	uncharacterized protein Dmel_CG9406	37405
down	FBgn0267106	-2.16206	0.03309	0.86361	-1.11241	0.01019	CG45546	uncharacterized protein Dmel_CG45546	19835889
down	FBgn0043532	-2.16644	0.00218	2.47871	-1.11533	0.00037	Obp56i	odorant-binding protein 56i	246667
down	FBgn0261816	-2.16949	0	4.4859	-1.11736	0	CG42758	uncharacterized protein Dmel_CG42758	10178900
down	FBgn0033623	-2.17041	0.00069	1.7528	-1.11797	9e-05	CG13202	uncharacterized protein Dmel_CG13202	36222
down	FBgn0262006	-2.17103	0.02039	1.81731	-1.11838	0.00558	CG42824	TPA_inf: HDC14119	10178873
down	FBgn0250825	-2.17238	0	4.51044	-1.11928	0	CG34241	uncharacterized protein Dmel_CG34241	5740575
down	FBgn0038124	-2.17502	5e-05	2.88859	-1.12103	0	CG14380	uncharacterized protein Dmel_CG14380	41621
down	FBgn0260996	-2.17583	4e-05	3.09025	-1.12156	0	CG42597	FI15229p1, partial	8674090
down	FBgn0267726	-2.17646	0	7.4191	-1.12199	0	CG46059	uncharacterized protein Dmel_CG46059, isoform A	26067065
down	FBgn0067861	-2.17877	0.00013	3.50459	-1.12351	1e-05	Sdic1	Sperm-specific dynein intermediate chain 1, isoform A	43984
down	FBgn0263078	-2.18412	0	3.13196	-1.12705	0	CG43339	male germline specific protein	8674062
down	FBgn0259962	-2.1843	0.00277	3.0163	-1.12717	0.00049	Sfp33A1	seminal fluid protein 33A1	8674085
down	FBgn0261583	-2.18852	0.00291	1.44161	-1.12996	0.00052	CG42693	uncharacterized protein Dmel_CG42693	10178906
down	FBgn0052988	-2.18953	3e-05	2.83341	-1.13062	0	CG32988	uncharacterized protein Dmel_CG32988	318274
down	FBgn0037284	-2.19052	0.02208	0.25379	-1.13127	0.00617	CG14659	IP05619p, partial	40604
down	FBgn0034658	-2.1912	0	4.71458	-1.13172	0	Grx1t	glutaredoxin 1, testis-specific	37483
down	FBgn0040763	-2.19221	0	4.9365	-1.13239	0	CG18336	RecName: Full=UPF0605 protein CG18335	50236
down	FBgn0037888	-2.19905	0	3.88588	-1.13688	0	scpr-B	antigen 5-related 2	41357
down	FBgn0086917	-2.19995	0.03829	0.1486	-1.13747	0.01219	spok	cytochrome P450 Cyp18a1	5740359
down	FBgn0262479	-2.19995	0.00057	2.5439	-1.13747	7e-05	CG43069	uncharacterized protein Dmel_CG43069	12798338
down	FBgn0038209	-2.20051	3e-05	3.35414	-1.13784	0	CG9722	N-methyl-D-aspartate receptor-associated protein, isoform I	41724
down	FBgn0044323	-2.20103	3e-05	3.05616	-1.13818	0	Cka	connector of kinase to AP-1, isoform E	34096
down	FBgn0051659	-2.2011	1e-05	5.11004	-1.13822	0	CG31659	uncharacterized protein Dmel_CG31659, isoform B	318875
down	FBgn0031407	-2.20328	0	4.33716	-1.13965	0	CG4270	TPA_inf: HDC00353	33408
down	FBgn0260644	-2.20558	5e-05	2.8417	-1.14116	0	CG42536	FI24215p1, partial	8673967
down	FBgn0261059	-2.20665	0	4.52569	-1.14186	0	Sfp78E	seminal fluid protein 78E, isoform B	8674005
down	FBgn0051960	-2.20838	0	2.64777	-1.14299	0	CG31960	BChain B, Calmodulin	319047
down	FBgn0264260	-2.21041	1e-05	2.54128	-1.14431	0	CG43760	uncharacterized protein Dmel_CG43760	14462778
down	FBgn0032335	-2.21287	0.0274	0.3114	-1.14592	0.00802	CG14915	IP05930p, partial	34536
down	FBgn0028944	-2.21302	0.00167	1.5027	-1.14601	0.00027	Semp1	CG11864	34914
down	FBgn0032291	-2.21311	0	4.58499	-1.14608	0	CG17118	basal body up regulated gene 22	34478
down	FBgn0052413	-2.21561	0.01093	0.71197	-1.1477	0.00258	CG32413	AChain A, Cg32412	318018
down	FBgn0036599	-2.22016	0.02765	1.23335	-1.15066	0.00813	CG13044	RecName: Full=Retinin; Flags: Precursor	39795
down	FBgn0036089	-2.22037	0.00149	2.26058	-1.1508	0.00023	CG14151	uncharacterized protein Dmel_CG14151	39201
down	FBgn0051515	-2.22056	0.00994	2.08999	-1.15092	0.00229	CG31515	MIP16647p, partial	326147
down	FBgn0026141	-2.22176	0	5.7512	-1.15171	0	Cdlc2	AChain A, Dynein Light Chain 1, Cytoplasmic	33319
down	FBgn0025838	-2.22382	0	3.91286	-1.15304	0	CG2652	uncharacterized protein Dmel_CG2652	31250
down	FBgn0042198	-2.22558	0	4.08376	-1.15418	0	CG16741	uncharacterized protein Dmel_CG16741	59232
down	FBgn0040719	-2.22749	0.00027	1.77218	-1.15542	3e-05	CG15357	uncharacterized protein Dmel_CG15357, isoform B	50192
down	FBgn0001099	-2.22866	0.03442	1.04454	-1.15618	0.01072	gdl	gonadal, isoform A	3772583
down	FBgn0038978	-2.23058	0	5.69073	-1.15742	0	tHMG1	testis-enriched HMG-box-containing protein 1	42650
down	FBgn0037812	-2.23099	0.00298	1.55212	-1.15768	0.00054	CG18545	RecName: Full=Slender lobes-like protein	41264
down	FBgn0051709	-2.23124	0	6.72316	-1.15784	0	CG31709	uncharacterized protein Dmel_CG31709, isoform B	261620
down	FBgn0261058	-2.23948	0.01301	2.58802	-1.16317	0.0032	Sfp38D	seminal fluid protein 38D, isoform A	8673971
down	FBgn0011281	-2.24047	0.00346	3.06422	-1.1638	0.00065	Obp83a	Odorant-binding protein 83a, isoform C	40737
down	FBgn0043578	-2.24149	0.00252	2.81653	-1.16446	0.00044	PGRP-SB1	peptidoglycan recognition protein SB1	39870
down	FBgn0037283	-2.24291	0	4.98539	-1.16537	0	CG14658	uncharacterized protein Dmel_CG14658	40603
down	FBgn0051050	-2.24429	0	3.5501	-1.16626	0	CG31050	uncharacterized protein Dmel_CG31050, isoform B	318571
down	FBgn0054051	-2.24431	5e-05	6.41722	-1.16627	0	CG34051	TPA_inf: HDC03337	3885660
down	FBgn0037039	-2.24611	3e-05	2.79054	-1.16743	0	CG10587	RecName: Full=Seminase; Flags: Precursor	40318
down	FBgn0262143	-2.2519	0.00124	1.96042	-1.17115	0.00019	CG42869	seminal fluid protein 93F	10178817
down	FBgn0052461	-2.25975	0	3.0994	-1.17617	0	CG32461	uncharacterized protein Dmel_CG32461	318042
down	FBgn0040098	-2.26127	0	5.93832	-1.17713	0	lectin-29Ca	lectin29Ca	53547
down	FBgn0263314	-2.2617	0.00952	0.83564	-1.17741	0.00217	CG43400	uncharacterized protein Dmel_CG43400	12798308
down	FBgn0086907	-2.26547	0	5.6077	-1.17981	0	Cyt-c-d	cytochrome c distal, isoform B	34995
down	FBgn0053333	-2.26622	0.0085	1.50112	-1.18029	0.00189	CG33333	TPA_inf: HDC14126	2768672
down	FBgn0034671	-2.26625	0	2.70522	-1.18031	0	CG13494	---NA---	37497
down	FBgn0083951	-2.26628	0.01914	0.43144	-1.18033	0.00517	CG34115	uncharacterized protein Dmel_CG34115	4379880
down	FBgn0034104	-2.26684	0	3.50483	-1.18068	0	CG15705	uncharacterized protein Dmel_CG15705	36815
down	FBgn0031954	-2.2674	1e-05	3.77843	-1.18104	0	CG14537	uncharacterized protein Dmel_CG14537	34072
down	FBgn0038200	-2.26746	0	8.05843	-1.18108	0	CG9920	uncharacterized protein Dmel_CG9920	41712
down	FBgn0028986	-2.26928	0	7.80478	-1.18224	0	Spn38F	serpin 38F, isoform A	49806
down	FBgn0031443	-2.27014	0	4.08735	-1.18278	0	Prosbeta4R2	proteasome beta4 subunit-related 2, isoform B	33451
down	FBgn0259955	-2.27082	0.01958	1.10325	-1.18321	0.00531	CG42465	seminal fluid protein 24Ba	8674015
down	FBgn0011283	-2.27336	0.01346	1.47055	-1.18482	0.00334	Obp28a	odorant binding protein 19d	34031
down	FBgn0259961	-2.27616	7e-05	3.01594	-1.1866	1e-05	CG42471	uncharacterized protein Dmel_CG42471	8674020
down	FBgn0051816	-2.28086	0	4.68544	-1.18958	0	CG31816	uncharacterized protein Dmel_CG31816	318960
down	FBgn0260643	-2.28135	0.00011	2.1789	-1.18989	1e-05	CG42535	uncharacterized protein Dmel_CG42535	8674023
down	FBgn0262030	-2.28351	0	3.60859	-1.19125	0	CG42841	uncharacterized protein Dmel_CG42841, isoform A	10178933
down	FBgn0262960	-2.28644	0.00138	1.28544	-1.1931	0.00021	CG43271	uncharacterized protein Dmel_CG43271, isoform A	12798001
down	FBgn0029701	-2.28657	0.0001	2.25511	-1.19318	1e-05	CG12691	uncharacterized protein Dmel_CG12691	31370
down	FBgn0085197	-2.28697	0	7.46036	-1.19344	0	CG34168	uncharacterized protein Dmel_CG34168	50457
down	FBgn0040996	-2.28792	0	4.67752	-1.19403	0	CG12617	uncharacterized protein Dmel_CG12617, isoform B	50470
down	FBgn0262980	-2.29037	0.04192	0.12361	-1.19558	0.01364	CG43288	uncharacterized protein Dmel_CG43288	12798106
down	FBgn0263026	-2.29038	3e-05	3.04956	-1.19559	0	CG43321	uncharacterized protein Dmel_CG43321	12798298
down	FBgn0034478	-2.29363	0	3.2446	-1.19763	0	CG10822	roadblock similar 54B, isoform A	37274
down	FBgn0039078	-2.29593	0.00717	1.2277	-1.19908	0.00155	CG4374	ichor, isoform B	42767
down	FBgn0053773	-2.29864	0.00906	1.46647	-1.20078	0.00205	CG33773	uncharacterized protein Dmel_CG33773	3772436
down	FBgn0085211	-2.30012	0.00364	1.48852	-1.20171	0.00069	RpS28-like	ribosomal protein S28-like	5740688
down	FBgn0263656	-2.30816	0.03111	0.23809	-1.20675	0.00943	CG43647	uncharacterized protein Dmel_CG43647	14462557
down	FBgn0010228	-2.31018	1e-05	5.98612	-1.208	0	HmgZ	HMG protein Z, isoform C	37480
down	FBgn0038089	-2.31218	0	3.23798	-1.20925	0	d-cup	FI16672p1, partial	41580
down	FBgn0260459	-2.32493	0	3.38548	-1.21719	0	CG14106	uncharacterized protein Dmel_CG14106	39506
down	FBgn0039396	-2.32665	0.00322	0.93514	-1.21825	0.00059	CCAP-R	crustacean cardioactive peptide receptor, isoform C	2768688
down	FBgn0051105	-2.32884	0.00029	3.97064	-1.21961	3e-05	ppk22	pickpocket 16	318593
down	FBgn0029987	-2.3355	5e-05	1.8734	-1.22373	0	CG15330	uncharacterized protein Dmel_CG15330	31715
down	FBgn0037036	-2.33816	0	4.02198	-1.22538	0	Sems	RecName: Full=Seminase; Flags: Precursor	40315
down	FBgn0036246	-2.34169	2e-05	4.29993	-1.22755	0	CG17154	uncharacterized protein Dmel_CG17154	39373
down	FBgn0028570	-2.34498	0	3.2455	-1.22957	0	robl22E	robl22E, isoform A	33412
down	FBgn0051419	-2.34965	2e-05	3.54727	-1.23245	0	CG31419	uncharacterized protein Dmel_CG31419	326137
down	FBgn0029552	-2.35024	0.00013	2.20749	-1.23281	1e-05	CG14631	uncharacterized protein Dmel_CG14631	31049
down	FBgn0262839	-2.35678	1e-05	2.647	-1.23682	0	CG43203	uncharacterized protein Dmel_CG43203	12798476
down	FBgn0035006	-2.35996	0.00053	1.62515	-1.23876	7e-05	CG4563	uncharacterized protein Dmel_CG4563	37901
down	FBgn0050192	-2.36207	0	3.7515	-1.24005	0	CG30192	uncharacterized protein Dmel_CG30192	246510
down	FBgn0032680	-2.36707	8e-05	1.83174	-1.2431	1e-05	Ntf-2r	CG10174 protein	35101
down	FBgn0015584	-2.37211	0	7.94223	-1.24617	0	Acp53Ea	ACP53EA	36874
down	FBgn0262360	-2.37278	0.00018	1.46773	-1.24658	2e-05	CG43058	degringolade, isoform D	12798445
down	FBgn0039002	-2.37561	2e-05	2.10672	-1.2483	0	CG17625	shal K[+] channel interacting protein, isoform B	42678
down	FBgn0043533	-2.37819	0	4.82341	-1.24986	0	Obp56f	odorant-binding protein 56i	246668
down	FBgn0051496	-2.37954	0.00014	3.10438	-1.25068	1e-05	CG31496	uncharacterized protein Dmel_CG31496	326145
down	FBgn0031596	-2.38037	0	3.55484	-1.25119	0	CG15429	cytochrome b5, isoform B	33637
down	FBgn0037571	-2.38256	0	3.05488	-1.25251	0	CG11694	uncharacterized protein Dmel_CG11694	40985
down	FBgn0002962	-2.38341	3e-05	3.41911	-1.25303	0	nos	nanos	42297
down	FBgn0039669	-2.38586	0	3.06518	-1.25451	0	ND-20L	NADH dehydrogenase (ubiquinone) 20 kDa subunit-like, isoform B	43477
down	FBgn0043539	-2.38864	5e-05	4.14754	-1.25619	0	Obp22a	Odorant-binding protein 22a, isoform B	246672
down	FBgn0002522	-2.39279	0.00636	0.69385	-1.2587	0.00135	lab	labial, isoform A	40817
down	FBgn0085198	-2.39809	0.00894	1.03201	-1.26188	0.00201	CG34169	uncharacterized protein Dmel_CG34169	5740400
down	FBgn0264911	-2.3988	0.00185	2.47124	-1.26231	0.0003	CG44102	uncharacterized protein Dmel_CG44102, isoform C	14462537
down	FBgn0085239	-2.4087	1e-05	2.9956	-1.26825	0	CG34210	IP16856p, partial	5740490
down	FBgn0040905	-2.41274	0	2.70163	-1.27067	0	CG15578	uncharacterized protein Dmel_CG15578	50379
down	FBgn0004174	-2.41288	0	6.69506	-1.27075	0	Mst84Dc	---NA---	40887
down	FBgn0037572	-2.41876	1e-05	2.31821	-1.27427	0	CG11698	uncharacterized protein Dmel_CG11698	40986
down	FBgn0262814	-2.41943	0.00014	2.96562	-1.27467	1e-05	CG43185	MIP06912p	12798570
down	FBgn0262845	-2.4197	0	3.23271	-1.27483	0	CG43209	uncharacterized protein Dmel_CG43209	12797860
down	FBgn0262104	-2.42854	0.00167	0.90082	-1.28009	0.00027	CG42857	TPA_inf: HDC12755	10178851
down	FBgn0033280	-2.43091	0	4.24773	-1.28149	0	CG12126	uncharacterized protein Dmel_CG12126	35805
down	FBgn0054021	-2.43303	0	3.99194	-1.28275	0	CG34021	TPA_inf: HDC09558	3885589
down	FBgn0001281	-2.4391	0	5.68582	-1.28635	0	janB	janus B	43568
down	FBgn0040376	-2.43952	0.00045	4.13213	-1.28659	6e-05	AANATL7	AChain A, Dopamine N-acetyltransferase	31236
down	FBgn0038458	-2.44086	0	2.77576	-1.28739	0	VhaM9.7-d	vacuolar H[+] ATPase M9.7 subunit d	42041
down	FBgn0265834	-2.44235	0.04448	-0.01706	-1.28827	0.01469	CG44623	uncharacterized protein Dmel_CG44623	19836050
down	FBgn0263004	-2.44401	0.00274	0.90532	-1.28925	0.00049	CG43312	TPA_inf: HDC11519	12798458
down	FBgn0037122	-2.44475	0.01265	0.34136	-1.28968	0.0031	CG14570	uncharacterized protein Dmel_CG14570	40416
down	FBgn0050184	-2.44592	5e-05	1.74088	-1.29037	0	CG30184	uncharacterized protein Dmel_CG30184	246506
down	FBgn0262882	-2.45988	4e-05	3.08984	-1.29859	0	CG43237	uncharacterized protein Dmel_CG43237	12798327
down	FBgn0040651	-2.46344	1e-05	2.68491	-1.30067	0	CG15458	Neb-cGP, isoform A	50124
down	FBgn0262812	-2.46519	0	3.01851	-1.3017	0	CG43183	uncharacterized protein Dmel_CG43183	12798381
down	FBgn0039576	-2.46553	0	3.14315	-1.3019	0	UQCR-14L	Ubiquinol-cytochrome c reductase 14 kDa subunit-like	43369
down	FBgn0085199	-2.46581	0	3.02057	-1.30206	0	CG34170	IP16809p, partial	5740214
down	FBgn0028569	-2.46611	0	3.42549	-1.30224	0	robl37BC	robl37BC	35166
down	FBgn0039378	-2.47661	0.00111	1.29928	-1.30836	0.00016	alpha4GT2	alpha1,4-galactosyltransferase 2	43124
down	FBgn0038512	-2.4783	0.00022	1.55865	-1.30935	2e-05	CG14330	uncharacterized protein Dmel_CG14330	42102
down	FBgn0029657	-2.47965	0	3.66216	-1.31013	0	CG12535	uncharacterized protein Dmel_CG12535, isoform C	31311
down	FBgn0259972	-2.4821	1e-05	5.00126	-1.31156	0	Sfp77F	seminal fluid protein 77F, isoform A	8674043
down	FBgn0262891	-2.4844	8e-05	2.35865	-1.3129	1e-05	CG43246	uncharacterized protein Dmel_CG43246	12798253
down	FBgn0031345	-2.48449	0	2.8704	-1.31295	0	CG18132	pretaporter, isoform D	33333
down	FBgn0002862	-2.48948	0	7.75078	-1.31585	0	Mst87F	---NA---	41693
down	FBgn0038078	-2.49683	0	3.59111	-1.3201	0	CG14391	unconventional myosin 29D short isoform	41567
down	FBgn0261807	-2.5207	0	3.07597	-1.33383	0	CG42753	uncharacterized protein Dmel_CG42753	10178923
down	FBgn0036350	-2.5258	0.00062	1.26013	-1.33674	8e-05	CG14111	uncharacterized protein Dmel_CG14111	39497
down	FBgn0262899	-2.52593	3e-05	4.68805	-1.33682	0	CG43254	MIP05961p1, partial	12798054
down	FBgn0032111	-2.5316	0	3.99516	-1.34005	0	CG13110	unconventional myosin 29D short isoform	34253
down	FBgn0033867	-2.53664	0.04879	0.01088	-1.34292	0.01643	Cpr50Ca	cuticular protein 50Ca	36523
down	FBgn0034152	-2.5382	0	8.10796	-1.3438	0	Acp53C14a	ACP53EA	36872
down	FBgn0259949	-2.54158	8e-05	2.74936	-1.34572	1e-05	Sfp23F	seminal fluid protein 23F	8674054
down	FBgn0034973	-2.54343	0	3.14284	-1.34677	0	CG13564	uncharacterized protein Dmel_CG13564	37855
down	FBgn0051418	-2.54352	0	4.28542	-1.34683	0	CG31418	MIP05131p, partial	42084
down	FBgn0051680	-2.5587	0	4.89574	-1.35541	0	CG31680	seminal fluid protein 38D, isoform A	318881
down	FBgn0037204	-2.56076	0.00718	1.22536	-1.35657	0.00155	CG11131	uncharacterized protein Dmel_CG11131, isoform B	40511
down	FBgn0032419	-2.56164	0	3.16478	-1.35707	0	CG17217	uncharacterized protein Dmel_CG17217	34644
down	FBgn0029729	-2.56893	3e-05	2.35856	-1.36117	0	CG12682	IP07736p, partial	31415
down	FBgn0039598	-2.57444	0.00017	5.55971	-1.36426	2e-05	aqrs	aquarius	43396
down	FBgn0040871	-2.57456	0	2.21866	-1.36433	0	CG12479	IP19919p, partial	50344
down	FBgn0262623	-2.57663	0	7.89113	-1.36549	0	CG43147	MIP05864p, partial	12798240
down	FBgn0038130	-2.57817	0.00187	4.19181	-1.36635	0.00031	CG8630	fatty acid desaturase	41629
down	FBgn0029161	-2.58971	0.0341	-0.19529	-1.37279	0.01059	slmo	slowmo, isoform B	44132
down	FBgn0003034	-2.59237	0	6.19946	-1.37427	0	SP	Sex peptide	39494
down	FBgn0262896	-2.59559	0.00086	3.08188	-1.37606	0.00012	CG43251	MIP08441p, partial	12798428
down	FBgn0263324	-2.59957	0	2.28849	-1.37827	0	CG43405	uncharacterized protein Dmel_CG43405	19836027
down	FBgn0001967	-2.59969	0.02922	0.08717	-1.37834	0.00869	NimC3	nimrod C3	48772
down	FBgn0263024	-2.60341	0	4.15491	-1.3804	0	CG43319	uncharacterized protein Dmel_CG43319	12798278
down	FBgn0262009	-2.60596	2e-05	2.69164	-1.38181	0	CG42827	papilin, isoform G	42763
down	FBgn0011669	-2.61246	0	8.76615	-1.38541	0	Mst57Db	Male-specific RNA 57Db	43122
down	FBgn0052712	-2.62322	0.00211	0.85028	-1.39134	0.00035	CG32712	CG32712	318165
down	FBgn0039435	-2.6367	0.01589	0.10548	-1.39873	0.00412	TwdlP	TweedleL, isoform B	43201
down	FBgn0040906	-2.63719	0	2.22598	-1.399	0	CG15579	uncharacterized protein Dmel_CG15579, isoform B	50380
down	FBgn0034563	-2.64068	0.01569	1.81374	-1.40091	0.00405	CG15649	uncharacterized protein Dmel_CG15649, isoform B	37371
down	FBgn0264342	-2.64824	0.00934	1.16704	-1.40503	0.00212	CG43798	uncharacterized protein Dmel_CG43798	14462699
down	FBgn0037627	-2.64851	0.02826	2.25431	-1.40518	0.00836	CG13318	serine protease homolog 93	41048
down	FBgn0250831	-2.66034	0	5.08844	-1.41161	0	BG642167	male accessory gland protein	4379865
down	FBgn0263249	-2.66313	0	5.75457	-1.41312	0	CG43392	uncharacterized protein Dmel_CG43392	12798457
down	FBgn0053530	-2.67282	0	4.42758	-1.41836	0	Acp53C14c	ACP53C14C	3346203
down	FBgn0036705	-2.67363	4e-05	1.8313	-1.4188	0	CG13723	uncharacterized protein Dmel_CG13723	39925
down	FBgn0030882	-2.67498	0.01033	2.54103	-1.41953	0.00241	Gss1	glutathione synthetase	32775
down	FBgn0265669	-2.68729	5e-05	2.02013	-1.42615	0	CG44476	uncharacterized protein Dmel_CG44476	19835307
down	FBgn0040648	-2.69021	0	2.16435	-1.42772	0	CG11666	uncharacterized protein Dmel_CG11666	50121
down	FBgn0250815	-2.7064	0	7.33367	-1.43638	0	Jon65Aiv	jonah 65Aiv	38682
down	FBgn0033145	-2.70886	0	2.32785	-1.43769	0	CG12828	uncharacterized protein Dmel_CG12828	5740660
down	FBgn0029726	-2.71044	1e-05	2.06834	-1.43853	0	CG15471	IP06843p, partial	31412
down	FBgn0037323	-2.71748	0.01804	2.93762	-1.44227	0.00481	CG2663	RE58223p	40649
down	FBgn0259965	-2.72264	0	4.33316	-1.445	0	Sfp35C	enhancer of split m1 protein	8674064
down	FBgn0040679	-2.72486	0	4.05219	-1.44618	0	CG11373	uncharacterized protein Dmel_CG11373	50152
down	FBgn0262988	-2.72499	0.00513	0.92974	-1.44625	0.00104	CG43296	uncharacterized protein Dmel_CG43296	12798379
down	FBgn0034768	-2.72784	0.02999	-0.14473	-1.44776	0.00901	Obp58b	Odorant-binding protein 58b	37607
down	FBgn0011668	-2.73893	0	8.91988	-1.45361	0	Mst57Da	Male-specific RNA 57Da	47954
down	FBgn0013263	-2.76075	0.03951	-0.2289	-1.46506	0.01267	Trl	Trithorax-like, isoform C	2768981
down	FBgn0034153	-2.76726	0	8.07755	-1.46846	0	Acp53C14b	accessory gland protein 53C14b, isoform A	36873
down	FBgn0024319	-2.7702	0.01939	-0.22479	-1.46999	0.00525	Nach	pickpocket 16	36864
down	FBgn0051779	-2.77083	0.00064	5.61024	-1.47032	8e-05	Acp24A4	ACP24A4	318936
down	FBgn0259956	-2.77224	0	4.03238	-1.47105	0	Sfp24C1	seminal fluid protein 24C1	8674059
down	FBgn0262099	-2.77243	0	5.8482	-1.47115	0	CG42852	MIP29402p, partial	10178787
down	FBgn0039678	-2.78349	0	6.06721	-1.4769	0	Obp99a	odorant-binding protein 99a	43488
down	FBgn0260870	-2.78672	0.00556	0.08471	-1.47857	0.00115	CG42580	TPA_inf: HDC19854	8673961
down	FBgn0000277	-2.7887	0.00039	2.55763	-1.47959	5e-05	CecA2	cecropin A1	43597
down	FBgn0259954	-2.80257	0	2.72722	-1.48675	0	CG42464	immune induced molecule 33, isoform A	8674117
down	FBgn0036204	-2.81082	0	3.6905	-1.49099	0	Tim13	Tim8, isoform B	39327
down	FBgn0263585	-2.82046	0.00028	1.49874	-1.49593	3e-05	CG43610	---NA---	12798580
down	FBgn0032851	-2.82136	0.01908	-0.05665	-1.49639	0.00515	CG13970	uncharacterized protein Dmel_CG13970	2768911
down	FBgn0040028	-2.8584	5e-05	1.71589	-1.51521	0	CG17450	tektin A, isoform B	49952
down	FBgn0261932	-2.86526	0.00117	1.50159	-1.51867	0.00017	CG42798	uncharacterized protein Dmel_CG42798, isoform A	10178954
down	FBgn0262365	-2.86703	0	2.74691	-1.51956	0	CG43063	TPA_inf: HDC13341	12797894
down	FBgn0261568	-2.87644	0.00065	1.7169	-1.52428	9e-05	CG42682	uncharacterized protein Dmel_CG42682	10178926
down	FBgn0051055	-2.87667	0.00988	1.06085	-1.5244	0.00227	CG31055	uncharacterized protein Dmel_CG31055, isoform C	318574
down	FBgn0030643	-2.87795	0.00012	2.99532	-1.52504	1e-05	CG15641	FI16901p1, partial	32477
down	FBgn0010357	-2.88547	0.00276	7.79339	-1.5288	0.00049	betaTry	betaTrypsin, isoform B	47901
down	FBgn0034289	-2.88838	0.00019	3.86655	-1.53026	2e-05	CG10910	mucin 91C, isoform B	37052
down	FBgn0262356	-2.90827	0.00078	1.53828	-1.54016	0.00011	CG43054	uncharacterized protein Dmel_CG43054	12797997
down	FBgn0033167	-2.91222	1e-05	3.71059	-1.54212	0	CG1701	uncharacterized protein Dmel_CG1701, isoform B	35661
down	FBgn0034741	-2.91323	0.00195	2.45661	-1.54262	0.00032	CG4269	uncharacterized protein Dmel_CG4269, isoform C	37578
down	FBgn0263082	-2.9257	6e-05	1.45475	-1.54878	1e-05	CG43350	ACP24A4	12798309
down	FBgn0265158	-2.93693	8e-05	1.03513	-1.55431	1e-05	CG44227	uncharacterized protein Dmel_CG44227	14462442
down	FBgn0264516	-2.93695	0.00015	1.50462	-1.55432	2e-05	CG43915	TPA_inf: HDC08341	14462830
down	FBgn0038421	-2.94102	0.0326	0.28019	-1.55631	0.01001	CG17931	RecName: Full=Putative SERF-like protein	8674030
down	FBgn0031409	-2.94265	1e-05	2.55075	-1.55712	0	CG4271	serine protease 6	33410
down	FBgn0261860	-2.94409	0	5.76565	-1.55782	0	CG42789	MIP09607p, partial	10178793
down	FBgn0259957	-2.96764	0	2.2563	-1.56932	0	CG42467	seminal fluid protein 24C1	8673960
down	FBgn0004431	-2.97129	0.04105	4.80885	-1.57109	0.01327	LysX	lysozyme precursor	38122
down	FBgn0262513	-3.03731	0.02419	-0.33833	-1.60279	0.00689	Vha16-4	vacuolar H[+] ATPase 16kD subunit 4	36900
down	FBgn0036495	-3.03779	0.00096	0.6304	-1.60302	0.00014	CG33259	ACP62	2768950
down	FBgn0266647	-3.04091	0	2.03409	-1.60451	0	CG45154	uncharacterized protein Dmel_CG45154	19835236
down	FBgn0259971	-3.06535	0	7.05591	-1.61605	0	CG42481	MIP16771p, partial	8674058
down	FBgn0004959	-3.08157	0.00053	0.64288	-1.62367	7e-05	phm	cytochrome P450 Cyp18a1	32857
down	FBgn0259960	-3.08581	0.00336	1.07933	-1.62565	0.00062	CG42470	uncharacterized protein Dmel_CG42470	8673979
down	FBgn0263597	-3.11536	0	6.20581	-1.6394	0	Acp98AB	---NA---	12798279
down	FBgn0032868	-3.132	0	6.28239	-1.64708	0	CG17472	seminal fluid protein 38D, isoform A	35320
down	FBgn0085476	-3.13936	0.00017	2.35023	-1.65047	2e-05	CG34447	male accessory gland protein	5740813
down	FBgn0265087	-3.1557	2e-05	3.08212	-1.65796	0	CG44198	uncharacterized protein Dmel_CG44198	14462757
down	FBgn0259748	-3.15992	0.00083	2.71346	-1.65989	0.00012	CG42397	mucin 68E	8673976
down	FBgn0030899	-3.16207	0.0003	0.75889	-1.66087	3e-05	Hesr	enhancer of split complex m3 protein	32800
down	FBgn0011670	-3.16448	0	6.70658	-1.66197	0	Mst57Dc	male accessory gland protein	43121
down	FBgn0265670	-3.17107	0.00074	1.09367	-1.66497	0.0001	CG44477	uncharacterized protein Dmel_CG44477	19834907
down	FBgn0036738	-3.19155	0.00341	0.6043	-1.67426	0.00064	CG7542	jonah 65Aiv	39960
down	FBgn0262144	-3.19182	2e-05	1.47721	-1.67438	0	CG42870	uncharacterized protein Dmel_CG42870	10178911
down	FBgn0010388	-3.20347	0.00455	3.18911	-1.67964	0.0009	Dro	drosocin	36635
down	FBgn0032709	-3.20613	0	1.96783	-1.68083	0	CG15167	uncharacterized protein Dmel_CG15167	35134
down	FBgn0052072	-3.2491	0.00988	3.15697	-1.70004	0.00227	Elo68alpha	elongase 68alpha	317841
down	FBgn0039077	-3.27759	0.01175	-0.02576	-1.71264	0.00282	CG17380	ACP24A4	42766
down	FBgn0260969	-3.33101	3e-05	0.7655	-1.73596	0	CG42592	uncharacterized protein Dmel_CG42592	8673955
down	FBgn0031109	-3.35033	0.0004	0.91729	-1.7443	5e-05	Obp19a	odorant binding protein 19a	33037
down	FBgn0259959	-3.3844	0	2.65194	-1.7589	0	Sfp26Ac	seminal fluid protein 26Ac	8674095
down	FBgn0085345	-3.40539	0	1.95989	-1.76782	0	CG34316	CG8997 protein	5740757
down	FBgn0052368	-3.41501	0	5.17493	-1.77189	0	CG32368	uncharacterized protein Dmel_CG32368	317997
down	FBgn0004414	-3.53978	5e-05	6.04408	-1.82366	0	msopa	male-specific opa containing gene, isoform B	45962
down	FBgn0259970	-3.54505	0	3.8109	-1.82581	0	Sfp70A4	seminal fluid protein 70A4, isoform A	8673995
down	FBgn0039568	-3.56673	0.00053	0.86701	-1.8346	7e-05	CG4815	RecName: Full=Seminase; Flags: Precursor	43360
down	FBgn0261061	-3.66505	0	4.75798	-1.87383	0	Sfp96F	seminal fluid protein 96F	8673987
down	FBgn0262843	-3.68235	3e-05	1.06064	-1.88063	0	CG43207	uncharacterized protein Dmel_CG43207	12798144
down	FBgn0037416	-3.78384	0.00149	0.11641	-1.91985	0.00023	Osi9	osiris 9	40763
down	FBgn0262621	-3.78413	0	2.12364	-1.91996	0	CG43145	seminal fluid protein 24C1	12798551
down	FBgn0038527	-3.86003	0.03175	0.38345	-1.94861	0.0097	CG14324	---NA---	42119
down	FBgn0015586	-3.86751	0.01873	4.94325	-1.95141	0.00504	Acp76A	accessory gland protein 76A, isoform A	40078
down	FBgn0261057	-3.87534	0	2.70338	-1.95432	0	Sfp36F	seminal fluid protein 36F, isoform A	8674048
down	FBgn0031654	-3.92202	0.0052	1.11849	-1.9716	0.00106	Jon25Bii	jonah 25Bii, isoform B	33707
down	FBgn0053325	-3.93899	1e-05	1.64455	-1.97782	0	CG33325	CG32580-PA	2768664
down	FBgn0053299	-3.98341	0.03112	-0.49433	-1.994	0.00943	CG33299	TPA_inf: HDC01644	2768912
down	FBgn0262999	-4.03088	0	1.27031	-2.01109	0	CG43307	seminal fluid protein 35C, isoform A	12798569
down	FBgn0260997	-4.05056	0.0053	-0.43778	-2.01812	0.00109	CG42598	uncharacterized protein Dmel_CG42598	8674042
down	FBgn0265266	-4.20089	3e-05	1.97946	-2.0707	0	CG13639	uncharacterized protein Dmel_CG13639	12798257
down	FBgn0051041	-4.44943	0.00316	0.90987	-2.15362	0.00058	CG31041	CG10912 protein	318567
down	FBgn0265538	-4.4792	0	2.25906	-2.16324	0	CG44388	---NA---	19834768
down	FBgn0038203	-4.6705	0.03739	-1.20243	-2.22358	0.01182	Or88a	odorant receptor 88a	41715
down	FBgn0263743	-4.69697	0.00624	-0.60847	-2.23173	0.00132	CG43668	uncharacterized protein Dmel_CG43668	14462617
down	FBgn0262362	-5.02287	0.02925	0.4855	-2.32851	0.00872	CG43060	TPA_inf: HDC12400	12798056
down	FBgn0085358	-5.08707	0.0006	1.49061	-2.34683	8e-05	Diedel3	diedel 3, isoform A	50358
down	FBgn0010052	-5.11072	0.03151	0.87652	-2.35353	0.0096	Jhe	juvenile hormone esterase duplication	36780
down	FBgn0033725	-5.61656	0.04378	0.69919	-2.48969	0.01439	Cpr49Ac	cuticular protein 49Ac, isoform A	36348
down	FBgn0039685	-5.70426	0.02663	4.63968	-2.51204	0.00775	Obp99b	odorant-binding protein 99b	43497
down	FBgn0038070	-5.85105	0.00028	-0.2685	-2.54869	3e-05	CG6753	RecName: Full=Lipase 3; Short=DmLip3; Flags: Precursor	41557
down	FBgn0035886	-6.00512	0.00022	2.20486	-2.58619	2e-05	Jon66Ci	jonah 66Ci	38952
down	FBgn0030563	-6.59625	0.01203	-1.25765	-2.72165	0.0029	betaNACtes2	Nascent-associated complex beta-subunit-like, testis 2	32386
down	FBgn0034407	-7.78458	0.00075	2.66752	-2.96062	0.0001	DptB	diptericin	37184
down	FBgn0265577	-7.84573	0.0093	-0.03302	-2.97191	0.00211	IBIN	induced by infection	19835457
down	FBgn0262607	-8.01797	0.04497	0.7431	-3.00324	0.01489	CG43133	TPA_inf: HDC19504	12798151
down	FBgn0000278	-8.27257	0.00239	-0.80106	-3.04834	0.00041	CecB	cecropin B	43598
down	FBgn0261925	-9.88014	0.00447	0.02283	-3.30453	0.00088	CG42792	TPA_inf: HDC02746	10178946
down	FBgn0031731	-10.0111	0.00072	-0.94359	-3.32353	0.0001	CG14007	uncharacterized protein Dmel_CG14007	33799
down	FBgn0000639	-11.8567	0.02939	5.73267	-3.56763	0.00877	Fbp1	larval serum protein 1 gamma	39566
down	FBgn0259973	-11.9925	0.00038	2.12653	-3.58406	4e-05	Sfp79B	seminal fluid protein 79	8674014
down	FBgn0035861	-12.2079	0.00837	-1.25432	-3.60974	0.00186	CG7213	uncharacterized protein Dmel_CG7213	38924
down	FBgn0000640	-12.6054	0.02129	5.2229	-3.65597	0.00589	Fbp2	fat body protein 2	34259
down	FBgn0004240	-26.0462	0.00196	5.49533	-4.703	0.00032	DptA	diptericin	37183
down	FBgn0038530	-29.0133	0.00064	2.74319	-4.85864	9e-05	AttD	attacin B	42122
down	FBgn0004172	-29.8795	0.01199	-1.51247	-4.90108	0.00289	Mst84Da	---NA---	40889
down	FBgn0026384	-40.3607	0.00229	-1.31157	-5.33488	0.00039	Or59a	odorant receptor 59a	37711

## Sheet: S3
Supplementary Table S3. Go annotation of DEGs
Ontology	ID	Description	GeneRatio	BgRatio	pvalue	p.adjust	qvalue	geneID	Count	Regulation
BP	GO:0009628	response to abiotic stimulus	33/436	456/12653	4.66e-05	0.00235275	0.00207972	Rh5/Hsp70Bb/Rh6/Hsp70Ab/Gbeta76C/Hsp70Bbb/Gat/TrpA1/ninaC/Arr1/ninaD/cry/ninaB/ninaE/inaD/inaC/rtp/Mrp4/Rh4/Rh3/CG11426/Hsp67Bc/ort/Hdc/iav/jbug/Ekar/santa-maria/bdl/Rh2/rdgC/Tsp42Ej/ine	33	Up
BP	GO:0040011	locomotion	29/436	449/12653	0.00087713	0.0227553	0.0201146	tap/Rh5/Rh6/daw/TrpA1/cry/ninaE/Ptp52F/Gli/beta-Spec/Pvr/ort/Lsp2/Hdc/FoxP/iav/cher/jbug/NetA/sli/unc-104/scb/santa-maria/bdl/Proc/Tbh/rdgC/uzip/htl	29	Up
BP	GO:0044255	cellular lipid metabolic process	28/436	410/12653	0.000451148	0.0141256	0.0124864	Cyp6a8/Akh/CG2065/Fad2/ninaG/eloF/CDase/Lsd-1/ninaB/Jheh1/Had1/CG8834/Dgat2/Jheh2/CG33120/CG1946/CG11426/CG8534/CG15534/FASN1/CG15533/AstA/santa-maria/crc/ATPCL/ry/AcCoAS/ACC	28	Up
BP	GO:0006811	monoatomic ion transport	28/436	438/12653	0.0012512	0.0302957	0.02678	ppk23/CG1090/Vha100-4/Irk1/Gat/TrpA1/Irk3/NtR/salt/CG33296/ort/galene/VGlut/pHCl-2/GlyT/iav/CG12344/CG5687/Tsf1/CG15279/CG3078/Ekar/qvr/SecCl/Nha2/CG15270/ine/MFS3	28	Up
BP	GO:0007186	G protein-coupled receptor signaling pathway	27/436	235/12653	3.93e-08	5.49e-06	4.85e-06	Rh5/Rh6/Akh/mthl2/Nplp1/Gbeta76C/rk/ninaC/Arr1/boss/ninaE/inaD/inaC/NPFR/Rh4/Rh3/mthl8/CG11318/CG43373/AstA/Lkr/Proc/Rh2/Tbh/dcma/rdgC/mthl14	27	Up
BP	GO:0007600	sensory perception	27/436	380/12653	0.000306152	0.0109014	0.00963637	CheB93b/CheB93a/Rh5/CheA75a/Rh6/t/CheA87a/Obp19b/CheA84a/Rh50/TrpA1/Arr1/ninaG/boss/cry/ninaE/inaD/inaC/Crys/Rh4/Rh3/iav/Obp56a/Or7a/Gr89a/Rh2/rdgC	27	Up
BP	GO:0051606	detection of stimulus	26/436	251/12653	5.52e-07	6.19e-05	5.47e-05	CheB93b/CheB93a/Rh5/Rh6/Rh50/Gbeta76C/TrpA1/ninaC/Arr1/ninaD/cry/ninaB/ninaE/inaD/inaC/rtp/Ir7b/Rh4/Rh3/CG11426/iav/santa-maria/Or7a/Gr89a/Rh2/rdgC	26	Up
BP	GO:0009416	response to light stimulus	22/436	160/12653	2.93e-08	4.44e-06	3.92e-06	Rh5/Rh6/Gbeta76C/TrpA1/ninaC/Arr1/ninaD/cry/ninaB/ninaE/inaD/inaC/rtp/Rh4/Rh3/CG11426/Ekar/santa-maria/bdl/Rh2/rdgC/Tsp42Ej	22	Up
BP	GO:0009314	response to radiation	22/436	199/12653	1.4e-06	0.000133736	0.000118217	Rh5/Rh6/Gbeta76C/TrpA1/ninaC/Arr1/ninaD/cry/ninaB/ninaE/inaD/inaC/rtp/Rh4/Rh3/CG11426/Ekar/santa-maria/bdl/Rh2/rdgC/Tsp42Ej	22	Up
BP	GO:0005975	carbohydrate metabolic process	22/436	272/12653	0.000185486	0.00765552	0.00676714	Akh/CG11594/NANS/CG9485/Cht5/Mal-A3/FASN1/tobi/CG6910/Cht4/Idgf5/Gnmt/Cht9/LManII/Tps1/Gbs-76A/crc/GNBP2/Gal/CG16965/CG33080/ACC	22	Up
BP	GO:0009581	detection of external stimulus	20/436	84/12653	5.08e-12	1.54e-09	1.36e-09	Rh5/Rh6/Gbeta76C/TrpA1/ninaC/Arr1/ninaD/cry/ninaB/ninaE/inaD/inaC/rtp/Rh4/Rh3/CG11426/iav/santa-maria/Rh2/rdgC	20	Up
BP	GO:0009582	detection of abiotic stimulus	20/436	84/12653	5.08e-12	1.54e-09	1.36e-09	Rh5/Rh6/Gbeta76C/TrpA1/ninaC/Arr1/ninaD/cry/ninaB/ninaE/inaD/inaC/rtp/Rh4/Rh3/CG11426/iav/santa-maria/Rh2/rdgC	20	Up
BP	GO:0007602	phototransduction	19/436	60/12653	6.1e-14	1.11e-10	9.79e-11	Rh5/Rh6/Gbeta76C/TrpA1/ninaC/Arr1/ninaD/cry/ninaB/ninaE/inaD/inaC/rtp/Rh4/Rh3/CG11426/santa-maria/Rh2/rdgC	19	Up
BP	GO:0009583	detection of light stimulus	19/436	65/12653	3.13e-13	2.85e-10	2.51e-10	Rh5/Rh6/Gbeta76C/TrpA1/ninaC/Arr1/ninaD/cry/ninaB/ninaE/inaD/inaC/rtp/Rh4/Rh3/CG11426/santa-maria/Rh2/rdgC	19	Up
BP	GO:0044283	small molecule biosynthetic process	18/436	220/12653	0.000611771	0.017359	0.0153446	Ass/Fad2/eloF/CDase/ninaB/Adgf-D/CG8834/Srr/CG8534/FASN1/Gnmt/pug/Hn/pyd3/ATPCL/Tbh/AcCoAS/ACC	18	Up
BP	GO:0071214	cellular response to abiotic stimulus	17/436	82/12653	2.06e-09	3.74e-07	3.31e-07	Rh5/Rh6/Gbeta76C/Gat/ninaC/Arr1/ninaD/cry/ninaB/ninaE/inaD/inaC/Rh4/Rh3/Ekar/rdgC/Tsp42Ej	17	Up
BP	GO:0104004	cellular response to environmental stimulus	17/436	82/12653	2.06e-09	3.74e-07	3.31e-07	Rh5/Rh6/Gbeta76C/Gat/ninaC/Arr1/ninaD/cry/ninaB/ninaE/inaD/inaC/Rh4/Rh3/Ekar/rdgC/Tsp42Ej	17	Up
BP	GO:0007155	cell adhesion	17/436	223/12653	0.00185988	0.0411896	0.0364098	CG43333/CG10339/Cad74A/rk/chp/mesh/cora/CG17739/fat-spondin/Gli/Mmp1/sli/scb/bdl/Itgbn/CG13506/SPARC	17	Up
BP	GO:0071482	cellular response to light stimulus	16/436	49/12653	3.54e-12	1.54e-09	1.36e-09	Rh5/Rh6/Gbeta76C/ninaC/Arr1/ninaD/cry/ninaB/ninaE/inaD/inaC/Rh4/Rh3/Ekar/rdgC/Tsp42Ej	16	Up
BP	GO:0071478	cellular response to radiation	16/436	70/12653	1.35e-09	3.06e-07	2.71e-07	Rh5/Rh6/Gbeta76C/ninaC/Arr1/ninaD/cry/ninaB/ninaE/inaD/inaC/Rh4/Rh3/Ekar/rdgC/Tsp42Ej	16	Up
BP	GO:0015711	organic anion transport	16/436	137/12653	1.94e-05	0.00123608	0.00109264	Gat/Oatp33Eb/Oatp58Da/CG8028/Oatp58Db/CG7888/CG9396/VGlut/Eaat1/GlyT/CG13248/CG15279/CG12531/Oatp58Dc/CG14196/Balat	16	Up
BP	GO:0016053	organic acid biosynthetic process	15/436	123/12653	2.09e-05	0.00123608	0.00109264	Ass/Fad2/eloF/CDase/CG8834/Srr/CG8534/FASN1/Gnmt/pug/Hn/pyd3/ATPCL/AcCoAS/ACC	15	Up
BP	GO:0046394	carboxylic acid biosynthetic process	15/436	123/12653	2.09e-05	0.00123608	0.00109264	Ass/Fad2/eloF/CDase/CG8834/Srr/CG8534/FASN1/Gnmt/pug/Hn/pyd3/ATPCL/AcCoAS/ACC	15	Up
BP	GO:0050953	sensory perception of light stimulus	13/436	26/12653	5.6e-13	3.39e-10	2.99e-10	Rh5/Rh6/t/ninaG/boss/cry/ninaE/inaD/inaC/Crys/Rh4/Rh3/Rh2	13	Up
BP	GO:0009636	response to toxic substance	13/436	74/12653	1.25e-06	0.000125611	0.000111034	Mdr50/Mdr65/Cyp12d1-d/Cyp6a8/Cyp6w1/Cyp6g1/CG8028/Cyp12a4/CG10226/CG13658/Cyp6g2/ort/Oatp58Dc	13	Up
BP	GO:0042391	regulation of membrane potential	13/436	81/12653	3.59e-06	0.000296026	0.000261673	Irk1/Irk3/NtR/ort/galene/VGlut/pHCl-2/Eaat1/CG12344/Ekar/qvr/Slob/SecCl	13	Up
BP	GO:0009266	response to temperature stimulus	13/436	135/12653	0.000776239	0.0207301	0.0183245	Rh5/Hsp70Bb/Rh6/Hsp70Ab/Hsp70Bbb/TrpA1/ninaE/Hsp67Bc/ort/Hdc/iav/santa-maria/rdgC	13	Up
BP	GO:0015849	organic acid transport	12/436	110/12653	0.000398785	0.012932	0.0114313	Gat/CG8028/CG7888/CG9396/VGlut/Eaat1/GlyT/CG13248/CG15279/CG12531/CG14196/Balat	12	Up
BP	GO:0046942	carboxylic acid transport	12/436	110/12653	0.000398785	0.012932	0.0114313	Gat/CG8028/CG7888/CG9396/VGlut/Eaat1/GlyT/CG13248/CG15279/CG12531/CG14196/Balat	12	Up
BP	GO:0042440	pigment metabolic process	12/436	119/12653	0.000814535	0.0214376	0.0189499	btl/ninaG/ninaD/ninaB/cd/Hn/pnr/santa-maria/Culd/Itgbn/modSP/sr	12	Up
BP	GO:0048871	multicellular organismal-level homeostasis	12/436	128/12653	0.00154304	0.0354703	0.0313542	rk/ninaC/Arr1/boss/CDase/ex/Pvr/pHCl-2/CG46339/Culd/ine/AcCoAS	12	Up
BP	GO:0042063	gliogenesis	11/436	94/12653	0.000376817	0.0127259	0.0112492	Mdr65/btl/Rchy1/repo/cora/Pvr/NetA/sli/bdl/htl/ine	11	Up
BP	GO:0019748	secondary metabolic process	11/436	101/12653	0.000699431	0.0191393	0.0169183	Cyp6a8/Cyp6w1/btl/Fad2/Cyp6g1/eloF/cd/Cyp6g2/AstA/Itgbn/modSP	11	Up
BP	GO:0007601	visual perception	10/436	21/12653	5.35e-10	1.39e-07	1.23e-07	Rh5/Rh6/t/ninaG/boss/ninaE/Crys/Rh4/Rh3/Rh2	10	Up
BP	GO:0048066	developmental pigmentation	10/436	85/12653	0.000660652	0.0184576	0.0163157	t/ninaG/ninaD/ninaB/cd/Hn/p38c/santa-maria/Culd/ry	10	Up
BP	GO:0043473	pigmentation	10/436	94/12653	0.00145073	0.033776	0.0298564	t/ninaG/ninaD/ninaB/cd/Hn/p38c/santa-maria/Culd/ry	10	Up
BP	GO:0043052	thermotaxis	9/436	18/12653	2.33e-09	3.84e-07	3.4e-07	Rh5/Rh6/TrpA1/ninaE/ort/Hdc/iav/santa-maria/rdgC	9	Up
BP	GO:0007603	phototransduction, visible light	9/436	29/12653	3.42e-07	4.14e-05	3.66e-05	Gbeta76C/ninaC/Arr1/ninaD/ninaB/ninaE/inaD/inaC/rdgC	9	Up
BP	GO:0009584	detection of visible light	9/436	35/12653	2.01e-06	0.000182111	0.000160978	Gbeta76C/ninaC/Arr1/ninaD/ninaB/ninaE/inaD/inaC/rdgC	9	Up
BP	GO:0006749	glutathione metabolic process	9/436	51/12653	5.3e-05	0.00260036	0.0022986	GstD2/GstE2/GstD7/GstE10/GstD1/CG4829/Gclc/GstO3/GstE7	9	Up
BP	GO:0006865	amino acid transport	9/436	63/12653	0.000286042	0.010389	0.00918345	Gat/CG7888/VGlut/Eaat1/GlyT/CG13248/CG15279/CG12531/Balat	9	Up
BP	GO:0006633	fatty acid biosynthetic process	9/436	71/12653	0.000706132	0.0191393	0.0169183	Fad2/eloF/CDase/CG8834/CG8534/FASN1/ATPCL/AcCoAS/ACC	9	Up
BP	GO:0072330	monocarboxylic acid biosynthetic process	9/436	74/12653	0.000956968	0.0241369	0.0213359	Fad2/eloF/CDase/CG8834/CG8534/FASN1/ATPCL/AcCoAS/ACC	9	Up
BP	GO:0045216	cell-cell junction organization	9/436	82/12653	0.00199264	0.0435979	0.0385386	mesh/cora/Gli/Mmp1/bark/vari/kst/btsz/CG44325	9	Up
BP	GO:0017085	response to insecticide	8/436	23/12653	5.8e-07	6.19e-05	5.47e-05	Mdr50/Mdr65/Cyp12d1-d/Cyp6a8/Cyp6w1/Cyp6g1/Cyp12a4/Cyp6g2	8	Up
BP	GO:0003014	renal system process	8/436	27/12653	2.32e-06	0.000201002	0.000177677	Mdr50/Mdr65/CG8028/Oatp58Db/CG10226/pHCl-2/Oatp58Dc/Nha2	8	Up
BP	GO:0008643	carbohydrate transport	8/436	37/12653	2.99e-05	0.0016943	0.00149769	Slc45-1/CG3285/CG33281/CG33282/CG7882/CG6484/CG7272/MFS3	8	Up
BP	GO:0006641	triglyceride metabolic process	8/436	39/12653	4.48e-05	0.0023237	0.00205405	Akh/Lsd-1/Dgat2/CG33120/CG1946/FASN1/crc/ACC	8	Up
BP	GO:0006638	neutral lipid metabolic process	8/436	48/12653	0.000209379	0.00792149	0.00700224	Akh/Lsd-1/Dgat2/CG33120/CG1946/FASN1/crc/ACC	8	Up
BP	GO:0006639	acylglycerol metabolic process	8/436	48/12653	0.000209379	0.00792149	0.00700224	Akh/Lsd-1/Dgat2/CG33120/CG1946/FASN1/crc/ACC	8	Up
BP	GO:0048069	eye pigmentation	8/436	53/12653	0.000423127	0.0134807	0.0119163	ninaG/ninaD/ninaB/cd/Hn/santa-maria/Culd/ry	8	Up
BP	GO:0006721	terpenoid metabolic process	7/436	23/12653	8.35e-06	0.000582955	0.000515306	CG2065/ninaG/ninaB/Jheh1/Jheh2/AstA/santa-maria	7	Up
BP	GO:0016056	rhodopsin mediated signaling pathway	7/436	23/12653	8.35e-06	0.000582955	0.000515306	Gbeta76C/ninaC/Arr1/ninaE/inaD/inaC/rdgC	7	Up
BP	GO:0006576	biogenic amine metabolic process	7/436	34/12653	0.00013189	0.00598781	0.00529296	t/Hn/Hdc/Odc1/Tbh/ry/Balat	7	Up
BP	GO:0006720	isoprenoid metabolic process	7/436	36/12653	0.000192834	0.00778194	0.00687889	CG2065/ninaG/ninaB/Jheh1/Jheh2/AstA/santa-maria	7	Up
BP	GO:0009308	amine metabolic process	7/436	38/12653	0.000274708	0.010181	0.00899957	t/Hn/Hdc/Odc1/Tbh/ry/Balat	7	Up
BP	GO:0042441	eye pigment metabolic process	7/436	42/12653	0.000521517	0.0152754	0.0135028	ninaG/ninaD/ninaB/cd/Hn/santa-maria/Culd	7	Up
BP	GO:0043324	pigment metabolic process involved in developmental pigmentation	7/436	42/12653	0.000521517	0.0152754	0.0135028	ninaG/ninaD/ninaB/cd/Hn/santa-maria/Culd	7	Up
BP	GO:0043474	pigment metabolic process involved in pigmentation	7/436	42/12653	0.000521517	0.0152754	0.0135028	ninaG/ninaD/ninaB/cd/Hn/santa-maria/Culd	7	Up
BP	GO:0003333	amino acid transmembrane transport	7/436	51/12653	0.00171509	0.0389325	0.0344146	CG7888/VGlut/Eaat1/GlyT/CG13248/CG15279/CG12531	7	Up
BP	GO:0007588	excretion	6/436	10/12653	3.02e-07	3.92e-05	3.46e-05	Mdr50/Mdr65/CG8028/Oatp58Db/CG10226/Oatp58Dc	6	Up
BP	GO:0009309	amine biosynthetic process	6/436	15/12653	6.21e-06	0.000470153	0.000415595	t/Hn/Hdc/Odc1/Tbh/Balat	6	Up
BP	GO:0042401	biogenic amine biosynthetic process	6/436	15/12653	6.21e-06	0.000470153	0.000415595	t/Hn/Hdc/Odc1/Tbh/Balat	6	Up
BP	GO:0016059	deactivation of rhodopsin mediated signaling	6/436	17/12653	1.45e-05	0.000974351	0.000861283	Gbeta76C/ninaC/Arr1/inaD/inaC/rdgC	6	Up
BP	GO:0022400	regulation of rhodopsin mediated signaling pathway	6/436	18/12653	2.11e-05	0.00123608	0.00109264	Gbeta76C/ninaC/Arr1/inaD/inaC/rdgC	6	Up
BP	GO:0006805	xenobiotic metabolic process	6/436	20/12653	4.15e-05	0.00221892	0.00196142	Cyp6a8/Cyp6w1/Cyp6g1/Ugt36F1/CG13658/Cyp6g2	6	Up
BP	GO:0071466	cellular response to xenobiotic stimulus	6/436	20/12653	4.15e-05	0.00221892	0.00196142	Cyp6a8/Cyp6w1/Cyp6g1/Ugt36F1/CG13658/Cyp6g2	6	Up
BP	GO:0009410	response to xenobiotic stimulus	6/436	25/12653	0.000163955	0.00692424	0.00612072	Cyp6a8/Cyp6w1/Cyp6g1/Ugt36F1/CG13658/Cyp6g2	6	Up
BP	GO:0009411	response to UV	6/436	31/12653	0.000572115	0.0164915	0.0145777	ninaC/ninaD/ninaB/ninaE/Rh4/Rh3	6	Up
BP	GO:0008277	regulation of G protein-coupled receptor signaling pathway	6/436	35/12653	0.00112269	0.0279288	0.0246878	Gbeta76C/ninaC/Arr1/inaD/inaC/rdgC	6	Up
BP	GO:0019432	triglyceride biosynthetic process	5/436	15/12653	0.000107079	0.00498602	0.00440742	Dgat2/CG33120/CG1946/FASN1/ACC	5	Up
BP	GO:0034644	cellular response to UV	5/436	15/12653	0.000107079	0.00498602	0.00440742	ninaC/ninaD/ninaB/Rh4/Rh3	5	Up
BP	GO:0046460	neutral lipid biosynthetic process	5/436	16/12653	0.000151363	0.00654464	0.00578517	Dgat2/CG33120/CG1946/FASN1/ACC	5	Up
BP	GO:0046463	acylglycerol biosynthetic process	5/436	16/12653	0.000151363	0.00654464	0.00578517	Dgat2/CG33120/CG1946/FASN1/ACC	5	Up
BP	GO:0046154	rhodopsin metabolic process	5/436	17/12653	0.000208395	0.00792149	0.00700224	ninaG/ninaD/ninaB/santa-maria/Culd	5	Up
BP	GO:0045494	photoreceptor cell maintenance	5/436	19/12653	0.000369889	0.0127259	0.0112492	ninaC/Arr1/CDase/Culd/AcCoAS	5	Up
BP	GO:0001895	retina homeostasis	5/436	20/12653	0.000479338	0.0147539	0.0130418	ninaC/Arr1/CDase/Culd/AcCoAS	5	Up
BP	GO:1902476	chloride transmembrane transport	5/436	23/12653	0.000955275	0.0241369	0.0213359	ort/pHCl-2/CG12344/SecCl/CG15270	5	Up
BP	GO:0099518	vesicle cytoskeletal trafficking	5/436	24/12653	0.0011729	0.0287836	0.0254434	Myo28B1/unc-104/Myo61F/Myo10A/Khc-73	5	Up
BP	GO:0009112	nucleobase metabolic process	5/436	25/12653	0.00142513	0.0336109	0.0297106	Uro/pyd3/su(r)/Gart/ry	5	Up
BP	GO:0046680	response to DDT	4/436	11/12653	0.000378415	0.0127259	0.0112492	Cyp12d1-d/Cyp6w1/Cyp6g1/Cyp6g2	4	Up
BP	GO:0019226	transmission of nerve impulse	4/436	15/12653	0.0014026	0.0335147	0.0296255	axo/CG12344/SecCl/ine	4	Up
BP	GO:0006032	chitin catabolic process	4/436	16/12653	0.00181967	0.0407966	0.0360624	Cht5/Cht4/Idgf5/Cht9	4	Up
CC	GO:0030312	external encapsulating structure	38/414	303/12534	1.14e-12	1.18e-10	1.04e-10	Lcp65Ac/CG43333/CG15570/CG4009/CG14309/CG13084/CG12716/CG4066/CG13083/CG11381/CG1077/CG15571/Muc4B/CG15721/Hml/Muc18B/CG31926/Muc68D/Mur11Da/CG31928/Cpr66D/CG5550/CG34462/Crys/Cpr47Ef/CG17739/Cpr65Au/fat-spondin/CG13670/Mmp1/Cpr67B/CG7509/shf/Cpr72Ec/Ppn/NetA/Mur2B/SPARC	38	Up
CC	GO:0031012	extracellular matrix	26/414	270/12534	1e-06	5.21e-05	4.59e-05	Lcp65Ac/CG43333/CG14309/Muc4B/Hml/Muc18B/Muc68D/Mur11Da/Cpr66D/CG5550/CG34462/Crys/Cpr47Ef/CG17739/Cpr65Au/fat-spondin/CG13670/Mmp1/Cpr67B/CG7509/shf/Cpr72Ec/Ppn/NetA/Mur2B/SPARC	26	Up
CC	GO:0098797	plasma membrane protein complex	16/414	167/12534	0.000130504	0.00452412	0.00398379	Mdr50/Mdr65/Gbeta76C/ninaC/ninaE/inaD/inaC/Nox/CG10226/ort/scb/CG11069/Itgbn/snu/Apc/Chc	16	Up
CC	GO:0042600	egg chorion	15/414	40/12534	8.94e-13	1.18e-10	1.04e-10	CG15570/CG4009/CG13084/CG12716/CG4066/CG13083/CG11381/CG1077/CG15571/Muc4B/CG15721/CG31926/Mur11Da/CG31928/Mur2B	15	Up
CC	GO:0016028	rhabdomere	11/414	43/12534	9.92e-08	6.88e-06	6.05e-06	Rh5/Rh6/Gbeta76C/ninaC/Arr1/boss/chp/ninaE/inaD/inaC/rtp	11	Up
CC	GO:0043296	apical junction complex	7/414	56/12534	0.00233914	0.0374262	0.0329563	Mdr65/mesh/cora/Gli/bark/vari/smash	7	Up
CC	GO:0005918	septate junction	6/414	35/12534	0.000901164	0.0187442	0.0165055	Mdr65/mesh/cora/Gli/bark/vari	6	Up
CC	GO:0098858	actin-based cell projection	6/414	36/12534	0.00105172	0.019887	0.0175118	Cad74A/boss/chp/Myo28B1/Myo61F/Myo10A	6	Up
CC	GO:0070160	tight junction	6/414	40/12534	0.00185455	0.0321455	0.0283062	Mdr65/mesh/cora/Gli/bark/vari	6	Up
CC	GO:0098533	ATPase dependent transmembrane transport complex	5/414	15/12534	8.76e-05	0.00364457	0.00320929	Mdr50/Mdr65/CG10226/CG11069/snu	5	Up
CC	GO:0005902	microvillus	5/414	18/12534	0.000230274	0.00598713	0.00527207	Cad74A/boss/chp/Myo28B1/Myo61F	5	Up
CC	GO:0016328	lateral plasma membrane	5/414	19/12534	0.000304098	0.00702803	0.00618865	Oatp33Eb/Gli/beta-Spec/bark/vari	5	Up
CC	GO:0016027	inaD signaling complex	4/414	10/12534	0.000210292	0.00598713	0.00527207	ninaC/ninaE/inaD/inaC	4	Up
MF	GO:0038023	signaling receptor activity	32/473	400/12393	6.25e-05	0.00169991	0.00134203	Rh5/CG10339/Rh6/mthl2/btl/rk/boss/cry/ninaE/inaD/NtR/NPFR/Rh4/Ptp52F/Rh3/mthl8/CG11318/Pvr/ort/pHCl-2/CG12344/Lkr/Ekar/Or7a/GNBP2/Gr89a/Rh2/SecCl/CG13506/mthl14/htl/ine	32	Up
MF	GO:0060089	molecular transducer activity	32/473	400/12393	6.25e-05	0.00169991	0.00134203	Rh5/CG10339/Rh6/mthl2/btl/rk/boss/cry/ninaE/inaD/NtR/NPFR/Rh4/Ptp52F/Rh3/mthl8/CG11318/Pvr/ort/pHCl-2/CG12344/Lkr/Ekar/Or7a/GNBP2/Gr89a/Rh2/SecCl/CG13506/mthl14/htl/ine	32	Up
MF	GO:0005506	iron ion binding	31/473	157/12393	2.87e-14	5.85e-12	4.62e-12	Cyp6d2/Cyp12d1-d/Cyp6a8/Cyp6a23/Cyp6w1/Cyp4g15/Cyp6a9/Cyp6a14/Fad2/Cyp6a21/Cyp318a1/Cyp6g1/Cyp6a20/Cyp4s3/Cyp12a4/Cyp4e2/Cyp4d14/CG6910/Cyp6g2/Hn/Cyp28d1/Cyp12c1/Cyp12a5/Tsf1/Cyp4e3/Cyp9b2/AOX3/Cyp28a5/rdgC/ry/Cyp9f2	31	Up
MF	GO:0004888	transmembrane signaling receptor activity	29/473	342/12393	4.91e-05	0.0015398	0.00121563	Rh5/Rh6/mthl2/btl/rk/boss/cry/ninaE/NtR/NPFR/Rh4/Ptp52F/Rh3/mthl8/CG11318/Pvr/ort/pHCl-2/CG12344/Lkr/Ekar/Or7a/Gr89a/Rh2/SecCl/CG13506/mthl14/htl/ine	29	Up
MF	GO:0004497	monooxygenase activity	28/473	112/12393	8.82e-16	3.6e-13	2.84e-13	Cyp6d2/Cyp12d1-d/Cyp6a8/Cyp6a23/Cyp6w1/Cyp4g15/Cyp6a9/Cyp6a14/Cyp6a21/Cyp318a1/Cyp6g1/Cyp6a20/Cyp4s3/Cyp12a4/Cyp4e2/Cyp4d14/CG6910/Cyp6g2/Hn/Cyp28d1/Cyp12c1/Cyp12a5/Cyp4e3/Cyp9b2/Tbh/Cyp28a5/Fmo-1/Cyp9f2	28	Up
MF	GO:0020037	heme binding	28/473	132/12393	7.91e-14	9.86e-12	7.78e-12	CG4009/Cyp6d2/Cyp12d1-d/Cyp6a8/Cyp6a23/Cyp6w1/Cyp4g15/Cyp6a9/Cyp6a14/Cyp6a21/Cyp318a1/Cyp6g1/Cyp6a20/Cyp4s3/Cyp12a4/CG6870/Cyt-b5-r/Cyp4e2/Cyp4d14/cd/Cyp6g2/Cyp28d1/Cyp12c1/Cyp12a5/Cyp4e3/Cyp9b2/Cyp28a5/Cyp9f2	28	Up
MF	GO:0046906	tetrapyrrole binding	28/473	133/12393	9.67e-14	9.86e-12	7.78e-12	CG4009/Cyp6d2/Cyp12d1-d/Cyp6a8/Cyp6a23/Cyp6w1/Cyp4g15/Cyp6a9/Cyp6a14/Cyp6a21/Cyp318a1/Cyp6g1/Cyp6a20/Cyp4s3/Cyp12a4/CG6870/Cyt-b5-r/Cyp4e2/Cyp4d14/cd/Cyp6g2/Cyp28d1/Cyp12c1/Cyp12a5/Cyp4e3/Cyp9b2/Cyp28a5/Cyp9f2	28	Up
MF	GO:0016705	oxidoreductase activity, acting on paired donors, with incorporation or reduction of molecular oxygen	28/473	173/12393	7.8e-11	6.36e-09	5.02e-09	Cyp6d2/Cyp12d1-d/Cyp6a8/Cyp6a23/Cyp6w1/Cyp4g15/Cyp6a9/Cyp6a14/Fad2/Cyp6a21/Cyp318a1/Cyp6g1/Cyp6a20/Cyp4s3/Cyp12a4/Cyp4e2/Cyp4d14/Cyp6g2/Hn/Cyp28d1/Cyp12c1/Cyp12a5/Cyp4e3/Cyp9b2/Tbh/Cyp28a5/Fmo-1/Cyp9f2	28	Up
MF	GO:0022804	active transmembrane transporter activity	26/473	251/12393	3.69e-06	0.000188045	0.000148456	Mdr50/Mdr65/Slc45-1/CG1090/CG5853/Vha100-4/Gat/CG31792/Oatp33Eb/Oatp58Da/Oatp58Db/CG10505/salt/Mrp4/CG10226/CG33296/CG8908/Eaat1/GlyT/CG5687/CG15279/CG11069/snu/Oatp58Dc/Nha2/ine	26	Up
MF	GO:0016773	phosphotransferase activity, alcohol group as acceptor	26/473	358/12393	0.00128237	0.0158548	0.0125169	CG7135/btl/CG33301/CG6908/CG11594/CG6834/ninaC/CG10553/CG6800/inaC/CG31370/CG4629/CG31097/CG10560/CG6830/CG10513/CG13658/Pvr/CG10550/Sik2/p38c/CG9498/CG9886/CG9259/Slob/htl	26	Up
MF	GO:0015318	inorganic molecular entity transmembrane transporter activity	24/473	342/12393	0.00303978	0.0295293	0.0233126	Slc45-1/ppk23/CG1090/Rh50/Vha100-4/Irk1/Gat/TrpA1/Irk3/Esp/CG33296/ort/galene/pHCl-2/Eaat1/GlyT/iav/CG12344/Ekar/CG5404/SecCl/Nha2/CG15270/ine	24	Up
MF	GO:1901702	salt transmembrane transporter activity	23/473	262/12393	0.000176529	0.00400133	0.00315895	ppk23/CG1090/Irk1/Gat/TrpA1/Irk3/Esp/CG9396/CG33296/ort/galene/VGlut/pHCl-2/Eaat1/GlyT/iav/CG12344/Ekar/CG5404/SecCl/Nha2/CG15270/ine	23	Up
MF	GO:0017171	serine hydrolase activity	21/473	302/12393	0.00596602	0.0427042	0.0337138	CG6592/CG34290/l(2)k05911/teq/Jheh1/CG10663/Jheh2/alpha-Est7/FASN1/CG5246/CG31821/Try29F/CG9372/Jon25Biii/CG4053/modSP/CG16710/ome/alpha-Est10/CG13282/CG18858	21	Up
MF	GO:0008289	lipid binding	18/473	221/12393	0.00203786	0.0225447	0.0177984	CheB93b/CheB93a/ninaC/CG10300/Npc1b/Npc2d/mat/beta-Spec/Gel/CG33514/GNBP2/qvr/Myo61F/CG3246/kst/Syt1/Syt14/IRSp53	18	Up
MF	GO:0016746	acyltransferase activity	17/473	185/12393	0.000722024	0.0101581	0.00801958	CG10182/drd/CG11353/eloF/CG42329/Dgat2/Tg/CG33120/CG1946/CG8534/FASN1/CG15155/Gbp2/CG14205/CG32645/ATPCL/CG18858	17	Up
MF	GO:0008514	organic anion transmembrane transporter activity	16/473	123/12393	1.73e-05	0.000783045	0.000618193	Gat/Oatp33Eb/Oatp58Da/CG8028/Oatp58Db/CG7888/CG9396/VGlut/Eaat1/GlyT/CG13248/CG15279/CG12531/Oatp58Dc/CG14196/Balat	16	Up
MF	GO:0015291	secondary active transmembrane transporter activity	15/473	111/12393	1.99e-05	0.000812329	0.000641313	Slc45-1/CG1090/Gat/Oatp33Eb/Oatp58Da/Oatp58Db/salt/CG33296/Eaat1/GlyT/CG5687/CG15279/Oatp58Dc/Nha2/ine	15	Up
MF	GO:0004930	G protein-coupled receptor activity	15/473	115/12393	3.05e-05	0.00113207	0.000893737	Rh5/Rh6/mthl2/rk/boss/cry/ninaE/NPFR/Rh4/Rh3/mthl8/CG11318/Lkr/Rh2/mthl14	15	Up
MF	GO:0016747	acyltransferase activity, transferring groups other than amino-acyl groups	15/473	173/12393	0.00258042	0.0269951	0.0213119	CG10182/drd/CG11353/eloF/CG42329/Dgat2/CG33120/CG1946/CG8534/FASN1/CG15155/Gbp2/CG14205/CG32645/CG18858	15	Up
MF	GO:0106389	ecdysteroid 22-kinase activity	14/473	51/12393	4.06e-09	2.37e-07	1.87e-07	CG7135/CG33301/CG6908/CG6834/CG10553/CG31370/CG31097/CG10560/CG6830/CG10513/CG13658/CG10550/CG9498/CG9259	14	Up
MF	GO:0008061	chitin binding	14/473	123/12393	0.000245479	0.00455252	0.0035941	CG14607/Hml/Muc18B/Muc68D/CG6933/CG32302/teq/CG7298/Cht5/Cht4/Idgf5/CG42296/Cht9/Mur2B	14	Up
MF	GO:0016757	glycosyltransferase activity	14/473	175/12393	0.00717962	0.0477039	0.037661	Ugt37A1/Ugt49B1/CG9485/Ugt37C2/Ugt302E1/Ugt36F1/Ugt37A2/Ugt37D1/Ugt37A3/CG12910/Ugt35C1/Tps1/Ugt303A1/Ugt304A1	14	Up
MF	GO:0008194	UDP-glycosyltransferase activity	13/473	106/12393	0.000192775	0.00413959	0.0032681	Ugt37A1/Ugt49B1/Ugt37C2/Ugt302E1/Ugt36F1/Ugt37A2/Ugt37D1/Ugt37A3/CG12910/Ugt35C1/Tps1/Ugt303A1/Ugt304A1	13	Up
MF	GO:0005342	organic acid transmembrane transporter activity	12/473	97/12393	0.000310903	0.0052334	0.00413163	Gat/CG8028/CG7888/CG9396/VGlut/Eaat1/GlyT/CG13248/CG15279/CG12531/CG14196/Balat	12	Up
MF	GO:0046943	carboxylic acid transmembrane transporter activity	12/473	97/12393	0.000310903	0.0052334	0.00413163	Gat/CG8028/CG7888/CG9396/VGlut/Eaat1/GlyT/CG13248/CG15279/CG12531/CG14196/Balat	12	Up
MF	GO:0042626	ATPase-coupled transmembrane transporter activity	11/473	96/12393	0.00105179	0.0143043	0.0112929	Mdr50/Mdr65/CG5853/Vha100-4/CG31792/CG10505/Mrp4/CG10226/CG8908/CG11069/snu	11	Up
MF	GO:0004553	hydrolase activity, hydrolyzing O-glycosyl compounds	10/473	85/12393	0.00143524	0.0172229	0.013597	CG9485/Cht5/Mal-A3/tobi/Cht4/Cht9/LManII/Gal/CG16965/CG33080	10	Up
MF	GO:0016798	hydrolase activity, acting on glycosyl bonds	10/473	98/12393	0.0041424	0.0365093	0.0288231	CG9485/Cht5/Mal-A3/tobi/Cht4/Cht9/LManII/Gal/CG16965/CG33080	10	Up
MF	GO:0140359	ABC-type transporter activity	9/473	51/12393	0.000116061	0.00295956	0.0023365	Mdr50/Mdr65/CG5853/CG31792/CG10505/Mrp4/CG10226/CG8908/snu	9	Up
MF	GO:0015293	symporter activity	9/473	58/12393	0.000320674	0.0052334	0.00413163	Slc45-1/Gat/salt/CG33296/Eaat1/GlyT/CG5687/CG15279/ine	9	Up
MF	GO:0015171	amino acid transmembrane transporter activity	9/473	59/12393	0.000365842	0.00553427	0.00436916	Gat/CG7888/VGlut/Eaat1/GlyT/CG13248/CG15279/CG12531/Balat	9	Up
MF	GO:0009881	photoreceptor activity	8/473	12/12393	1.84e-09	1.25e-07	9.87e-08	Rh5/Rh6/cry/ninaE/inaD/Rh4/Rh3/Rh2	8	Up
MF	GO:0015144	carbohydrate transmembrane transporter activity	8/473	35/12393	4.02e-05	0.00136713	0.00107931	Slc45-1/CG3285/CG33281/CG33282/CG7882/CG6484/CG7272/MFS3	8	Up
MF	GO:0015103	inorganic anion transmembrane transporter activity	8/473	65/12393	0.00317118	0.0300893	0.0237547	Gat/Esp/ort/pHCl-2/CG12344/CG5404/SecCl/CG15270	8	Up
MF	GO:0016765	transferase activity, transferring alkyl or aryl (other than methyl) groups	8/473	68/12393	0.00420572	0.0365093	0.0288231	GstD2/NANS/GstE2/GstD7/GstE10/GstD1/GstO3/GstE7	8	Up
MF	GO:0051119	sugar transmembrane transporter activity	7/473	33/12393	0.000203329	0.00414792	0.00327467	CG3285/CG33281/CG33282/CG7882/CG6484/CG7272/MFS3	7	Up
MF	GO:0004364	glutathione transferase activity	7/473	39/12393	0.00060066	0.00875247	0.00690985	GstD2/GstE2/GstD7/GstE10/GstD1/GstO3/GstE7	7	Up
MF	GO:0015294	solute:monoatomic cation symporter activity	7/473	46/12393	0.00166094	0.0193619	0.0152857	Slc45-1/Gat/CG33296/Eaat1/GlyT/CG15279/ine	7	Up
MF	GO:0016903	oxidoreductase activity, acting on the aldehyde or oxo group of donors	7/473	49/12393	0.00241624	0.0259428	0.0204812	CG17560/Aldh7A1/CG17562/CG1441/CG1544/AOX3/CG8306	7	Up
MF	GO:0016209	antioxidant activity	7/473	56/12393	0.00519125	0.0400952	0.0316541	CG4009/GstD2/cd/GstE10/GstD1/GstO3/GstE7	7	Up
MF	GO:0005044	scavenger receptor activity	6/473	22/12393	0.000132584	0.00318202	0.00251213	Loxl1/ninaD/teq/Sr-CI/bark/santa-maria	6	Up
MF	GO:0005326	neurotransmitter transmembrane transporter activity	6/473	24/12393	0.000224127	0.00435447	0.00343774	CG33296/cpx/VGlut/GlyT/CG15279/ine	6	Up
MF	GO:0005201	extracellular matrix structural constituent	6/473	32/12393	0.00116476	0.0148507	0.0117242	Muc4B/Muc18B/Muc68D/Mur11Da/Ppn/Mur2B	6	Up
MF	GO:0015108	chloride transmembrane transporter activity	6/473	38/12393	0.00292517	0.029109	0.0229808	Gat/ort/pHCl-2/CG12344/SecCl/CG15270	6	Up
MF	GO:0031072	heat shock protein binding	6/473	41/12393	0.00432722	0.0367814	0.0290379	Hsp70Bb/Hsp70Ab/Hsp70Bbb/Hsp68/stv/CG15120	6	Up
MF	GO:0004601	peroxidase activity	6/473	43/12393	0.00550327	0.0400952	0.0316541	CG4009/GstD2/cd/GstE10/GstD1/GstE7	6	Up
MF	GO:0016684	oxidoreductase activity, acting on peroxide as acceptor	6/473	43/12393	0.00550327	0.0400952	0.0316541	CG4009/GstD2/cd/GstE10/GstD1/GstE7	6	Up
MF	GO:0038024	cargo receptor activity	6/473	43/12393	0.00550327	0.0400952	0.0316541	Loxl1/ninaD/teq/Sr-CI/bark/santa-maria	6	Up
MF	GO:0008509	monoatomic anion transmembrane transporter activity	6/473	44/12393	0.00617172	0.0431433	0.0340605	Gat/ort/pHCl-2/CG12344/SecCl/CG15270	6	Up
MF	GO:0005254	chloride channel activity	5/473	26/12393	0.0026828	0.0273646	0.0216036	ort/pHCl-2/CG12344/SecCl/CG15270	5	Up
MF	GO:0005253	monoatomic anion channel activity	5/473	30/12393	0.00512791	0.0400952	0.0316541	ort/pHCl-2/CG12344/SecCl/CG15270	5	Up
MF	GO:0016701	oxidoreductase activity, acting on single donors with incorporation of molecular oxygen	4/473	10/12393	0.000366239	0.00553427	0.00436916	ninaB/CG6910/hgo/Hpd	4	Up
MF	GO:0000146	microfilament motor activity	4/473	13/12393	0.001138	0.0148507	0.0117242	ninaC/Myo28B1/Myo61F/Myo10A	4	Up
MF	GO:0005416	amino acid:monoatomic cation symporter activity	4/473	15/12393	0.00204449	0.0225447	0.0177984	Gat/Eaat1/GlyT/CG15279	4	Up
MF	GO:0004602	glutathione peroxidase activity	4/473	17/12393	0.0033552	0.0304205	0.0240162	GstD2/GstE10/GstD1/GstE7	4	Up
MF	GO:0080019	fatty-acyl-CoA reductase (alcohol-forming) activity	4/473	17/12393	0.0033552	0.0304205	0.0240162	CG17560/CG17562/CG1441/CG8306	4	Up
MF	GO:0051787	misfolded protein binding	4/473	20/12393	0.00623886	0.0431433	0.0340605	Hsp70Bb/Hsp70Ab/Hsp70Bbb/Hsp68	4	Up
MF	GO:0004568	chitinase activity	3/473	10/12393	0.00542433	0.0400952	0.0316541	Cht5/Cht4/Cht9	3	Up
MF	GO:0015175	neutral L-amino acid transmembrane transporter activity	3/473	10/12393	0.00542433	0.0400952	0.0316541	Eaat1/GlyT/Balat	3	Up
MF	GO:0016597	amino acid binding	3/473	10/12393	0.00542433	0.0400952	0.0316541	Obp19b/CG3999/Gnmt	3	Up
MF	GO:0005328	neurotransmitter:sodium symporter activity	3/473	11/12393	0.00724912	0.0477039	0.037661	CG33296/GlyT/ine	3	Up
MF	GO:0030247	polysaccharide binding	3/473	11/12393	0.00724912	0.0477039	0.037661	Sr-CI/Gbs-76A/GNBP2	3	Up
BP	GO:0019098	reproductive behavior	14/338	194/12653	0.00071763	0.0389434	0.0387269	EbpII/Acp29AB/antr/BG642312/Acp26Ab/Sems/Acp53Ea/aqrs/SP/Mst57Db/Mst57Da/Acp98AB/Mst57Dc/Jhe	14	Down
BP	GO:0045924	regulation of female receptivity	9/338	38/12653	5.12e-07	0.000417106	0.000414787	EbpII/antr/Sems/aqrs/SP/Mst57Db/Mst57Da/Acp98AB/Mst57Dc	9	Down
BP	GO:0060180	female mating behavior	9/338	45/12653	2.36e-06	0.000640935	0.000637371	EbpII/antr/Sems/aqrs/SP/Mst57Db/Mst57Da/Acp98AB/Mst57Dc	9	Down
BP	GO:0060294	cilium movement involved in cell motility	7/338	58/12653	0.000850818	0.0432854	0.0430447	Mst84Db/CG31294/Mst84Dd/CG17118/Mst84Dc/CG17450/Mst84Da	7	Down
BP	GO:0045434	negative regulation of female receptivity, post-mating	6/338	16/12653	2.22e-06	0.000640935	0.000637371	EbpII/antr/Sems/aqrs/SP/Acp98AB	6	Down
BP	GO:0007621	negative regulation of female receptivity	6/338	19/12653	7.03e-06	0.00143008	0.00142213	EbpII/antr/Sems/aqrs/SP/Acp98AB	6	Down
BP	GO:0046008	regulation of female receptivity, post-mating	6/338	22/12653	1.81e-05	0.00293975	0.0029234	EbpII/antr/Sems/aqrs/SP/Acp98AB	6	Down
BP	GO:0007320	insemination	6/338	27/12653	6.4e-05	0.00744118	0.0073998	EbpII/Acp29AB/antr/Sems/Acp53Ea/aqrs	6	Down
BP	GO:0044706	multi-multicellular organism process	6/338	27/12653	6.4e-05	0.00744118	0.0073998	EbpII/Acp29AB/antr/Sems/Acp53Ea/aqrs	6	Down
BP	GO:0044703	multi-organism reproductive process	6/338	28/12653	7.96e-05	0.008102	0.00805695	EbpII/Acp29AB/antr/Sems/Acp53Ea/aqrs	6	Down
BP	GO:0007620	copulation	6/338	36/12653	0.000343862	0.0250526	0.0249133	EbpII/Acp29AB/antr/Sems/Acp53Ea/aqrs	6	Down
BP	GO:0018991	oviposition	5/338	20/12653	0.000147088	0.0133033	0.0132293	BG642312/SP/Mst57Db/Mst57Da/Mst57Dc	5	Down
BP	GO:0046692	sperm competition	5/338	24/12653	0.000369326	0.0250526	0.0249133	Acp29AB/antr/Sems/Acp53Ea/aqrs	5	Down
BP	GO:0007288	sperm axoneme assembly	5/338	26/12653	0.000547059	0.0342543	0.0340638	Mst84Db/CG31294/Mst84Dd/Mst84Dc/Mst84Da	5	Down
BP	GO:0120316	sperm flagellum assembly	5/338	27/12653	0.000656847	0.0381909	0.0379786	Mst84Db/CG31294/Mst84Dd/Mst84Dc/Mst84Da	5	Down
BP	GO:0044458	motile cilium assembly	5/338	29/12653	0.000924864	0.0442847	0.0440384	Mst84Db/CG31294/Mst84Dd/Mst84Dc/Mst84Da	5	Down
BP	GO:0046693	sperm storage	4/338	12/12653	0.000208934	0.0170072	0.0169127	Acp29AB/antr/Sems/aqrs	4	Down
CC	GO:0098800	inner mitochondrial membrane protein complex	13/336	156/12534	0.00029051	0.0225146	0.0206415	COX4L/ttm3/CG12464/ATPsynepsilonL/ND-24L/CG32727/CG17300/CG43321/ND-20L/CG15458/UQCR-14L/CG13564/CG12479	13	Down
CC	GO:0030286	dynein complex	7/336	57/12534	0.000781068	0.0403552	0.036998	CG31275/CG13202/Sdic1/Cdlc2/CG10822/robl22E/robl37BC	7	Down
CC	GO:0005868	cytoplasmic dynein complex	6/336	30/12534	0.000122265	0.018951	0.0173745	CG31275/Sdic1/Cdlc2/CG10822/robl22E/robl37BC	6	Down
MF	GO:0004857	enzyme inhibitor activity	12/347	119/12393	2.47e-05	0.0010352	0.00101154	I-t/CG31515/Spn38F/CG42465/Sfp23F/CG42827/Acp24A4/Sfp24C1/CG42464/CG43350/CG42467/CG17380/CG43145	13	Down
MF	GO:0004867	serine-type endopeptidase inhibitor activity	12/343	68/12393	3.01e-07	7.57e-05	7.39e-05	CG31515/Spn38F/CG42465/Sfp23F/CG42827/Acp24A4/Sfp24C1/CG42464/CG43350/CG42467/CG17380/CG43145	12	Down
MF	GO:0004866	endopeptidase inhibitor activity	12/343	86/12393	4.05e-06	0.000366055	0.000357689	CG31515/Spn38F/CG42465/Sfp23F/CG42827/Acp24A4/Sfp24C1/CG42464/CG43350/CG42467/CG17380/CG43145	12	Down
MF	GO:0061135	endopeptidase regulator activity	12/344	88/12393	5.17e-06	0.000366055	0.000357689	CG31515/Spn38F/CG42465/Sfp23F/CG42827/Acp24A4/Sfp24C1/CG42464/CG43350/CG42467/CG17380/CG43145	12	Down
MF	GO:0030414	peptidase inhibitor activity	12/345	89/12393	5.83e-06	0.000366055	0.000357689	CG31515/Spn38F/CG42465/Sfp23F/CG42827/Acp24A4/Sfp24C1/CG42464/CG43350/CG42467/CG17380/CG43145	12	Down
MF	GO:0061134	peptidase regulator activity	12/346	99/12393	1.77e-05	0.000890043	0.0008697	CG31515/Spn38F/CG42465/Sfp23F/CG42827/Acp24A4/Sfp24C1/CG42464/CG43350/CG42467/CG17380/CG43145	12	Down
MF	GO:0005549	odorant binding	12/348	111/12393	0.000248852	0.00892313	0.00871918	Obp56i/Obp83a/Obp28a/Obp56f/Obp22a/Obp58b/Obp99a/Obp19a/Or88a/Obp99b/Or59a	11	Down

## Sheet: S4
Supplementary Table S4. Largest subnetworks of DEGs
Gene	Annotation	Regulation	logFC
CG43333	midline fasciclin, isoform C	Up	3.46656
CG15570	uncharacterized protein Dmel_CG15570	Up	3.42002
CG4009	peroxidase, isoform B	Up	3.24075
CG14309	uncharacterized protein Dmel_CG14309	Up	3.17731
CG13084	IP19406p, partial	Up	3.16447
CG12716	uncharacterized protein Dmel_CG12716	Up	2.97191
CG4066	uncharacterized protein Dmel_CG4066	Up	2.84086
CG13083	IP19511p, partial	Up	2.6802
CG11381	uncharacterized protein Dmel_CG11381	Up	2.62598
CG1077	uncharacterized protein Dmel_CG1077	Up	2.44841
CG15571	uncharacterized protein Dmel_CG15571	Up	2.33499
Muc4B	mucin 4B, isoform C	Up	2.33455
CG15721	Ecdysone-inducible gene L1, isoform C	Up	2.32424
Muc18B	mucin 18B, isoform B	Up	2.16865
Cad74A	cadherin 74A, isoform C	Up	2.1519
CG31926	beta-site APP-cleaving enzyme, isoform B	Up	2.13758
Muc68D	mucin 68D	Up	2.07924
Fcp3C	Fcp3C	Up	2.06786
Mur11Da	mucin related 11Da	Up	1.96955
Mst57Da	Male-specific RNA 57Da	Down	-1.45361
Acp53C14b	accessory gland protein 53C14b, isoform A	Down	-1.46846
Nach	pickpocket 16	Down	-1.46999
Acp24A4	ACP24A4	Down	-1.47032
CG31055	uncharacterized protein Dmel_CG31055, isoform C	Down	-1.5244
CG1701	uncharacterized protein Dmel_CG1701, isoform B	Down	-1.54212
Acp98AB	---NA---	Down	-1.6394
CG17472	seminal fluid protein 38D, isoform A	Down	-1.64708
CG34447	male accessory gland protein	Down	-1.65047
Mst57Dc	male accessory gland protein	Down	-1.66197
msopa	male-specific opa containing gene, isoform B	Down	-1.82366
Sfp70A4	seminal fluid protein 70A4, isoform A	Down	-1.82581
Sfp96F	seminal fluid protein 96F	Down	-1.87383
CG43145	seminal fluid protein 24C1	Down	-1.91996
Acp76A	accessory gland protein 76A, isoform A	Down	-1.95141
Sfp79B	seminal fluid protein 79	Down	-3.58406

## Sheet: S5
Supplementary Table S5. Enriched KEGG pathways among DEGs of D. melanogaster with curcumin diet
#Term	Database	ID	Input number	Background number	P-Value	Corrected P-Value		Input	Hyperlink	Regulation
Drug metabolism - other enzymes	KEGG PATHWAY	dme00983	21	97	1.43162e-10	1.23119e-08	7.90967	40916|31858|41503|53503|40908|53511|37420|48340|35307|53513|37107|41574|37105|41573|35137|37112|41605|48335|53507|53501|41896	http://www.genome.jp/kegg-bin/show_pathway?dme00983/dme:Dmel_CG4302%09red/dme:Dmel_CG5724%09red/dme:Dmel_CG17324%09red/dme:Dmel_CG7642%09red/dme:Dmel_CG2505%09red/dme:Dmel_CG17932%09red/dme:Dmel_CG4181%09red/dme:Dmel_CG10045%09red/dme:Dmel_CG4371%09red/dme:Dmel_CG3027%09red/dme:Dmel_CG6633%09red/dme:Dmel_CG4772%09red/dme:Dmel_CG2194%09red/dme:Dmel_CG13270%09red/dme:Dmel_CG15902%09red/dme:Dmel_CG1…	Up
Drug metabolism - cytochrome P450	KEGG PATHWAY	dme00982	17	68	1.25414e-09	5.39279e-08	7.26819	37814|53511|37420|48340|35307|53513|37107|41574|37105|41573|35137|37112|41503|48335|53507|53501|53503	http://www.genome.jp/kegg-bin/show_pathway?dme00982/dme:Dmel_CG4302%09red/dme:Dmel_CG5724%09red/dme:Dmel_CG17324%09red/dme:Dmel_CG17932%09red/dme:Dmel_CG4181%09red/dme:Dmel_CG10045%09red/dme:Dmel_CG4371%09red/dme:Dmel_CG6633%09red/dme:Dmel_CG4772%09red/dme:Dmel_CG13270%09red/dme:Dmel_CG15902%09red/dme:Dmel_CG17523%09red/dme:Dmel_CG17522%09red/dme:Dmel_CG17531%09red/dme:Dmel_CG5999%09red/dme:Dmel_…	Up
Metabolism of xenobiotics by cytochrome P450	KEGG PATHWAY	dme00980	16	69	9.69611e-09	2.36251e-07	6.62663	41503|53511|37420|48340|35307|53513|37107|41574|37105|41573|35137|37112|48335|53507|53501|53503	http://www.genome.jp/kegg-bin/show_pathway?dme00980/dme:Dmel_CG4302%09red/dme:Dmel_CG5724%09red/dme:Dmel_CG17324%09red/dme:Dmel_CG17932%09red/dme:Dmel_CG4181%09red/dme:Dmel_CG10045%09red/dme:Dmel_CG4371%09red/dme:Dmel_CG6633%09red/dme:Dmel_CG4772%09red/dme:Dmel_CG13270%09red/dme:Dmel_CG15902%09red/dme:Dmel_CG17523%09red/dme:Dmel_CG17522%09red/dme:Dmel_CG17531%09red/dme:Dmel_CG5999%09red/dme:Dmel_…	Up
Ascorbate and aldarate metabolism	KEGG PATHWAY	dme00053	12	33	1.09884e-08	2.36251e-07	6.62663	35307|53511|37420|40097|53513|41574|39391|41573|35137|53507|53501|53503	http://www.genome.jp/kegg-bin/show_pathway?dme00053/dme:Dmel_CG4302%09red/dme:Dmel_CG5724%09red/dme:Dmel_CG17324%09red/dme:Dmel_CG17932%09red/dme:Dmel_CG6633%09red/dme:Dmel_CG9629%09red/dme:Dmel_CG6910%09red/dme:Dmel_CG13270%09red/dme:Dmel_CG5999%09red/dme:Dmel_CG4772%09red/dme:Dmel_CG15902%09red/dme:Dmel_CG11012%09red	Up
Retinol metabolism	KEGG PATHWAY	dme00830	10	34	9.48159e-07	1.63083e-05	4.78759	35307|53511|37420|53513|41574|41573|35137|53507|53501|53503	http://www.genome.jp/kegg-bin/show_pathway?dme00830/dme:Dmel_CG4302%09red/dme:Dmel_CG5724%09red/dme:Dmel_CG17324%09red/dme:Dmel_CG17932%09red/dme:Dmel_CG6633%09red/dme:Dmel_CG4772%09red/dme:Dmel_CG13270%09red/dme:Dmel_CG5999%09red/dme:Dmel_CG15902%09red/dme:Dmel_CG11012%09red	Up
Pentose and glucuronate interconversions	KEGG PATHWAY	dme00040	11	50	3.13405e-06	4.49213e-05	4.34755	35307|53511|37420|53513|41574|41573|35137|32592|53507|53501|53503	http://www.genome.jp/kegg-bin/show_pathway?dme00040/dme:Dmel_CG4302%09red/dme:Dmel_CG5724%09red/dme:Dmel_CG17324%09red/dme:Dmel_CG17932%09red/dme:Dmel_CG6633%09red/dme:Dmel_CG4772%09red/dme:Dmel_CG13270%09red/dme:Dmel_CG5999%09red/dme:Dmel_CG15902%09red/dme:Dmel_CG11012%09red/dme:Dmel_CG9914%09red	Up
Metabolic pathways	KEGG PATHWAY	dme01100	66	1111	5.54036e-06	6.80673e-05	4.16706	40471|41503|38871|37392|33524|49815|40263|41117|34060|40348|41528|41561|32592|41605|39899|53501|34552|33839|43463|53507|30972|31718|37435|53511|40097|36076|33642|33986|35137|37112|42214|53503|41687|43618|41896|48340|32672|44006|41279|40916|41253|34786|35307|41236|41679|41574|41573|43072|38972|35826|31858|37105|43689|37420|31587|53513|37107|33431|39391|53581|3771779|40812|35761|48335|36760|35766	http://www.genome.jp/kegg-bin/show_pathway?dme01100/dme:Dmel_CG8129%09red/dme:Dmel_CG3926%09red/dme:Dmel_CG10531%09red/dme:Dmel_CG9621%09red/dme:Dmel_CG13377%09red/dme:Dmel_CG3454%09red/dme:Dmel_CG9629%09red/dme:Dmel_CG3523%09red/dme:Dmel_CG11951%09red/dme:Dmel_CG8322%09red/dme:Dmel_CG7678%09red/dme:Dmel_CG7923%09red/dme:Dmel_CG31628%09red/dme:Dmel_CG9307%09red/dme:Dmel_CG5361%09red/dme:Dmel_CG98…	Up
Porphyrin and chlorophyll metabolism	KEGG PATHWAY	dme00860	10	45	8.15031e-06	8.76159e-05	4.05742	35307|53511|37420|53513|41574|41573|35137|53507|53501|53503	http://www.genome.jp/kegg-bin/show_pathway?dme00860/dme:Dmel_CG4302%09red/dme:Dmel_CG5724%09red/dme:Dmel_CG17324%09red/dme:Dmel_CG17932%09red/dme:Dmel_CG6633%09red/dme:Dmel_CG4772%09red/dme:Dmel_CG13270%09red/dme:Dmel_CG5999%09red/dme:Dmel_CG15902%09red/dme:Dmel_CG11012%09red	Up
Glutathione metabolism	KEGG PATHWAY	dme00480	11	78	0.00012222	0.00116788	2.9326	32672|41503|43463|48340|37107|37105|53581|37112|48335|38972|35766	http://www.genome.jp/kegg-bin/show_pathway?dme00480/dme:Dmel_CG4829%09red/dme:Dmel_CG4371%09red/dme:Dmel_CG4181%09red/dme:Dmel_CG10045%09red/dme:Dmel_CG2259%09red/dme:Dmel_CG8721%09red/dme:Dmel_CG11951%09red/dme:Dmel_CG17522%09red/dme:Dmel_CG17523%09red/dme:Dmel_CG17531%09red/dme:Dmel_CG6776%09red	Up
ABC transporters	KEGG PATHWAY	dme02010	6	22	0.000213214	0.00183364	2.73669	33103|36582|35163|38726|38725|41387	http://www.genome.jp/kegg-bin/show_pathway?dme02010/dme:Dmel_CG10181%09red/dme:Dmel_CG8523%09red/dme:Dmel_CG14709%09red/dme:Dmel_CG1718%09red/dme:Dmel_CG10226%09red/dme:Dmel_CG31792%09red	Up
Glycine, serine and threonine metabolism	KEGG PATHWAY	dme00260	6	28	0.000647019	0.00505851	2.29598	41253|41117|31587|33431|41561|40097	http://www.genome.jp/kegg-bin/show_pathway?dme00260/dme:Dmel_CG9886%09red/dme:Dmel_CG8129%09red/dme:Dmel_CG3926%09red/dme:Dmel_CG3999%09red/dme:Dmel_CG9629%09red/dme:Dmel_CG6188%09red	Up
Caffeine metabolism	KEGG PATHWAY	dme00232	3	6	0.0023537	0.0168682	1.77293	41605|34060|41896	http://www.genome.jp/kegg-bin/show_pathway?dme00232/dme:Dmel_CG6045%09red/dme:Dmel_CG7171%09red/dme:Dmel_CG7642%09red	Up
Phototransduction - fly	KEGG PATHWAY	dme04745	6	38	0.00259417	0.0171614	1.76545	36897|40224|42367|34012|37629|40148	http://www.genome.jp/kegg-bin/show_pathway?dme04745/dme:Dmel_CG44746%09red/dme:Dmel_CG5125%09red/dme:Dmel_CG3504%09red/dme:Dmel_CG6518%09red/dme:Dmel_CG8770%09red/dme:Dmel_CG4550%09red	Up
Peroxisome	KEGG PATHWAY	dme04146	9	91	0.00468073	0.0287531	1.54132	42021|42022|36857|31587|53586|36029|3771779|41605|41896	http://www.genome.jp/kegg-bin/show_pathway?dme04146/dme:Dmel_CG17562%09red/dme:Dmel_CG4625%09red/dme:Dmel_CG17560%09red/dme:Dmel_CG18003%09red/dme:Dmel_CG3926%09red/dme:Dmel_CG7642%09red/dme:Dmel_CG8306%09red/dme:Dmel_CG1441%09red/dme:Dmel_CG6045%09red	Up
Glyoxylate and dicarboxylate metabolism	KEGG PATHWAY	dme00630	5	33	0.00684626	0.0392519	1.40614	41253|33431|3771779|40348|31587	http://www.genome.jp/kegg-bin/show_pathway?dme00630/dme:Dmel_CG9886%09red/dme:Dmel_CG3999%09red/dme:Dmel_CG18003%09red/dme:Dmel_CG3926%09red/dme:Dmel_CG9390%09red	Up
Insect hormone biosynthesis	KEGG PATHWAY	dme00981	4	27	0.0163237	0.0838174	1.07667	31257|251984|33856|37181	http://www.genome.jp/kegg-bin/show_pathway?dme00981/dme:Dmel_CG2680%09red/dme:Dmel_CG15102%09red/dme:Dmel_CG9150%09red/dme:Dmel_CG15101%09red	Up
Glycerolipid metabolism	KEGG PATHWAY	dme00561	5	42	0.0165686	0.0838174	1.07667	35719|33431|35720|40097|40471	http://www.genome.jp/kegg-bin/show_pathway?dme00561/dme:Dmel_CG1942%09red/dme:Dmel_CG9886%09red/dme:Dmel_CG11426%09red/dme:Dmel_CG1946%09red/dme:Dmel_CG9629%09red	Up
Starch and sucrose metabolism	KEGG PATHWAY	dme00500	4	33	0.0295215	0.141047	0.850636	35826|33642|37435|43072	http://www.genome.jp/kegg-bin/show_pathway?dme00500/dme:Dmel_CG8695%09red/dme:Dmel_CG11909%09red/dme:Dmel_CG4104%09red/dme:Dmel_CG9485%09red	Up
Phenylalanine metabolism	KEGG PATHWAY	dme00360	2	8	0.0386234	0.166081	0.779681	40263|38871	http://www.genome.jp/kegg-bin/show_pathway?dme00360/dme:Dmel_CG7399%09red/dme:Dmel_CG11796%09red	Up
Histidine metabolism	KEGG PATHWAY	dme00340	2	8	0.0386234	0.166081	0.779681	36076|40097	http://www.genome.jp/kegg-bin/show_pathway?dme00340/dme:Dmel_CG3454%09red/dme:Dmel_CG9629%09red	Up
Tyrosine metabolism	KEGG PATHWAY	dme00350	3	22	0.0442014	0.181015	0.742285	31718|40263|34552	http://www.genome.jp/kegg-bin/show_pathway?dme00350/dme:Dmel_CG11796%09red/dme:Dmel_CG4779%09red/dme:Dmel_CG1543%09red	Up
Lysosome	KEGG PATHWAY	dme04142	8	118	0.0489367	0.191298	0.718289	33072|33839|34437|326175|326174|42214|326109|32537	http://www.genome.jp/kegg-bin/show_pathway?dme04142/dme:Dmel_CG31926%09red/dme:Dmel_CG7678%09red/dme:Dmel_CG6206%09red/dme:Dmel_CG31928%09red/dme:Dmel_CG9092%09red/dme:Dmel_CG12092%09red/dme:Dmel_CG9012%09red/dme:Dmel_CG18858%09red	Up
Pantothenate and CoA biosynthesis	KEGG PATHWAY	dme00770	2	10	0.0543244	0.203126	0.692234	40916|31858	http://www.genome.jp/kegg-bin/show_pathway?dme00770/dme:Dmel_CG2194%09red/dme:Dmel_CG3027%09red	Up
beta-Alanine metabolism	KEGG PATHWAY	dme00410	3	26	0.0640136	0.229382	0.639441	40916|31858|40097	http://www.genome.jp/kegg-bin/show_pathway?dme00410/dme:Dmel_CG2194%09red/dme:Dmel_CG3027%09red/dme:Dmel_CG9629%09red	Up
ECM-receptor interaction	KEGG PATHWAY	dme04512	2	12	0.0718472	0.237648	0.624065	39529|35368	http://www.genome.jp/kegg-bin/show_pathway?dme04512/dme:Dmel_CG1762%09red/dme:Dmel_CG7002%09red	Up
One carbon pool by folate	KEGG PATHWAY	dme00670	2	12	0.0718472	0.237648	0.624065	33986|41279	http://www.genome.jp/kegg-bin/show_pathway?dme00670/dme:Dmel_CG4067%09red/dme:Dmel_CG31628%09red	Up
Sphingolipid metabolism	KEGG PATHWAY	dme00600	3	28	0.0752048	0.239541	0.62062	40471|43618|33839	http://www.genome.jp/kegg-bin/show_pathway?dme00600/dme:Dmel_CG11426%09red/dme:Dmel_CG9092%09red/dme:Dmel_CG1471%09red	Up
Amino sugar and nucleotide sugar metabolism	KEGG PATHWAY	dme00520	4	47	0.0792714	0.2408	0.618344	41528|41687|49815|37392	http://www.genome.jp/kegg-bin/show_pathway?dme00520/dme:Dmel_CG3986%09red/dme:Dmel_CG9307%09red/dme:Dmel_CG10531%09red/dme:Dmel_CG5232%09red	Up
Fatty acid biosynthesis	KEGG PATHWAY	dme00061	2	13	0.0811999	0.2408	0.618344	33524|35761	http://www.genome.jp/kegg-bin/show_pathway?dme00061/dme:Dmel_CG3523%09red/dme:Dmel_CG11198%09red	Up
Endocytosis	KEGG PATHWAY	dme04144	7	122	0.119169	0.334655	0.475402	42160|44920|39564|48582|50022|42852|32537	http://www.genome.jp/kegg-bin/show_pathway?dme04144/dme:Dmel_CG5834%09red/dme:Dmel_CG18743%09red/dme:Dmel_CG32134%09red/dme:Dmel_CG9012%09red/dme:Dmel_CG5436%09red/dme:Dmel_CG7223%09red/dme:Dmel_CG31359%09red	Up
Carbon metabolism	KEGG PATHWAY	dme01200	7	123	0.122716	0.334655	0.475402	41253|41117|40348|39899|33431|3771779|31587	http://www.genome.jp/kegg-bin/show_pathway?dme01200/dme:Dmel_CG9886%09red/dme:Dmel_CG8129%09red/dme:Dmel_CG3926%09red/dme:Dmel_CG9390%09red/dme:Dmel_CG3999%09red/dme:Dmel_CG11661%09red/dme:Dmel_CG18003%09red	Up
Longevity regulating pathway - multiple species	KEGG PATHWAY	dme04213	4	56	0.124523	0.334655	0.475402	50022|42852|44920|48582	http://www.genome.jp/kegg-bin/show_pathway?dme04213/dme:Dmel_CG18743%09red/dme:Dmel_CG5436%09red/dme:Dmel_CG31359%09red/dme:Dmel_CG5834%09red	Up
Galactose metabolism	KEGG PATHWAY	dme00052	3	37	0.134677	0.350977	0.454721	35826|43072|33839	http://www.genome.jp/kegg-bin/show_pathway?dme00052/dme:Dmel_CG8695%09red/dme:Dmel_CG11909%09red/dme:Dmel_CG9092%09red	Up
Folate biosynthesis	KEGG PATHWAY	dme00790	3	40	0.157249	0.397748	0.400392	38972|38871|41236	http://www.genome.jp/kegg-bin/show_pathway?dme00790/dme:Dmel_CG7399%09red/dme:Dmel_CG6776%09red/dme:Dmel_CG5361%09red	Up
Tryptophan metabolism	KEGG PATHWAY	dme00380	2	21	0.166122	0.408186	0.389141	40097|43689	http://www.genome.jp/kegg-bin/show_pathway?dme00380/dme:Dmel_CG1544%09red/dme:Dmel_CG9629%09red	Up
Glycosphingolipid biosynthesis - ganglio series	KEGG PATHWAY	dme00604	1	5	0.176894	0.412812	0.384248	33839	http://www.genome.jp/kegg-bin/show_pathway?dme00604/dme:Dmel_CG9092%09red	Up
Other glycan degradation	KEGG PATHWAY	dme00511	2	22	0.177605	0.412812	0.384248	34437|33839	http://www.genome.jp/kegg-bin/show_pathway?dme00511/dme:Dmel_CG6206%09red/dme:Dmel_CG9092%09red	Up
Pyruvate metabolism	KEGG PATHWAY	dme00620	3	46	0.205389	0.464827	0.332709	35761|40097|40348	http://www.genome.jp/kegg-bin/show_pathway?dme00620/dme:Dmel_CG11198%09red/dme:Dmel_CG9629%09red/dme:Dmel_CG9390%09red	Up
Synthesis and degradation of ketone bodies	KEGG PATHWAY	dme00072	1	7	0.228621	0.504138	0.29745	30972	http://www.genome.jp/kegg-bin/show_pathway?dme00072/dme:Dmel_CG13377%09red	Up
Purine metabolism	KEGG PATHWAY	dme00230	5	101	0.250524	0.529573	0.276075	41679|34060|33986|41605|41896	http://www.genome.jp/kegg-bin/show_pathway?dme00230/dme:Dmel_CG31628%09red/dme:Dmel_CG6045%09red/dme:Dmel_CG7171%09red/dme:Dmel_CG7642%09red/dme:Dmel_CG9621%09red	Up
Propanoate metabolism	KEGG PATHWAY	dme00640	2	29	0.260278	0.529573	0.276075	35761|40348	http://www.genome.jp/kegg-bin/show_pathway?dme00640/dme:Dmel_CG11198%09red/dme:Dmel_CG9390%09red	Up
Fatty acid metabolism	KEGG PATHWAY	dme01212	3	53	0.264984	0.529573	0.276075	33524|35761|44006	http://www.genome.jp/kegg-bin/show_pathway?dme01212/dme:Dmel_CG11198%09red/dme:Dmel_CG3523%09red/dme:Dmel_CG7923%09red	Up
Alanine, aspartate and glutamate metabolism	KEGG PATHWAY	dme00250	2	30	0.272223	0.529573	0.276075	40812|31587	http://www.genome.jp/kegg-bin/show_pathway?dme00250/dme:Dmel_CG1315%09red/dme:Dmel_CG3926%09red	Up
Ubiquinone and other terpenoid-quinone biosynthesis	KEGG PATHWAY	dme00130	1	9	0.277102	0.529573	0.276075	40263	http://www.genome.jp/kegg-bin/show_pathway?dme00130/dme:Dmel_CG11796%09red	Up
Taurine and hypotaurine metabolism	KEGG PATHWAY	dme00430	1	9	0.277102	0.529573	0.276075	32672	http://www.genome.jp/kegg-bin/show_pathway?dme00430/dme:Dmel_CG4829%09red	Up
AGE-RAGE signaling pathway in diabetic complications	KEGG PATHWAY	dme04933	2	31	0.28416	0.531256	0.274696	36897|2768679	http://www.genome.jp/kegg-bin/show_pathway?dme04933/dme:Dmel_CG6518%09red/dme:Dmel_CG33338%09red	Up
Lysine degradation	KEGG PATHWAY	dme00310	2	35	0.331612	0.606779	0.21697	40097|43689	http://www.genome.jp/kegg-bin/show_pathway?dme00310/dme:Dmel_CG1544%09red/dme:Dmel_CG9629%09red	Up
Glycerophospholipid metabolism	KEGG PATHWAY	dme00564	3	63	0.35267	0.631866	0.199375	40471|53586|326109	http://www.genome.jp/kegg-bin/show_pathway?dme00564/dme:Dmel_CG4625%09red/dme:Dmel_CG11426%09red/dme:Dmel_CG18858%09red	Up
Biosynthesis of amino acids	KEGG PATHWAY	dme01230	3	66	0.378906	0.65122	0.186272	40812|41117|38871	http://www.genome.jp/kegg-bin/show_pathway?dme01230/dme:Dmel_CG7399%09red/dme:Dmel_CG1315%09red/dme:Dmel_CG8129%09red	Up
Toll and Imd signaling pathway	KEGG PATHWAY	dme04624	3	67	0.387605	0.65122	0.186272	42032|35045|2768679	http://www.genome.jp/kegg-bin/show_pathway?dme04624/dme:Dmel_CG31217%09red/dme:Dmel_CG33338%09red/dme:Dmel_CG6794%09red	Up
Pyrimidine metabolism	KEGG PATHWAY	dme00240	2	40	0.389562	0.65122	0.186272	40916|31858	http://www.genome.jp/kegg-bin/show_pathway?dme00240/dme:Dmel_CG2194%09red/dme:Dmel_CG3027%09red	Up
Glycosaminoglycan degradation	KEGG PATHWAY	dme00531	1	15	0.405042	0.65122	0.186272	33839	http://www.genome.jp/kegg-bin/show_pathway?dme00531/dme:Dmel_CG9092%09red	Up
Arginine biosynthesis	KEGG PATHWAY	dme00220	1	15	0.405042	0.65122	0.186272	40812	http://www.genome.jp/kegg-bin/show_pathway?dme00220/dme:Dmel_CG1315%09red	Up
Citrate cycle (TCA cycle)	KEGG PATHWAY	dme00020	2	43	0.423253	0.65122	0.186272	36760|39899	http://www.genome.jp/kegg-bin/show_pathway?dme00020/dme:Dmel_CG11661%09red/dme:Dmel_CG8322%09red	Up
Hippo signaling pathway - multiple species	KEGG PATHWAY	dme04392	1	16	0.42405	0.65122	0.186272	33218	http://www.genome.jp/kegg-bin/show_pathway?dme04392/dme:Dmel_CG4114%09red	Up
Butanoate metabolism	KEGG PATHWAY	dme00650	1	16	0.42405	0.65122	0.186272	30972	http://www.genome.jp/kegg-bin/show_pathway?dme00650/dme:Dmel_CG13377%09red	Up
Arachidonic acid metabolism	KEGG PATHWAY	dme00590	1	17	0.442451	0.667558	0.175511	32672	http://www.genome.jp/kegg-bin/show_pathway?dme00590/dme:Dmel_CG4829%09red	Up
Protein processing in endoplasmic reticulum	KEGG PATHWAY	dme04141	5	133	0.451296	0.669163	0.174468	50022|44920|42852|47767|48582	http://www.genome.jp/kegg-bin/show_pathway?dme04141/dme:Dmel_CG18743%09red/dme:Dmel_CG5436%09red/dme:Dmel_CG31359%09red/dme:Dmel_CG8669%09red/dme:Dmel_CG5834%09red	Up
Nitrogen metabolism	KEGG PATHWAY	dme00910	1	18	0.460266	0.670631	0.173517	34786	http://www.genome.jp/kegg-bin/show_pathway?dme00910/dme:Dmel_CG7820%09red	Up
Wnt signaling pathway	KEGG PATHWAY	dme04310	4	106	0.467882	0.670631	0.173517	36897|34819|31617|44642	http://www.genome.jp/kegg-bin/show_pathway?dme04310/dme:Dmel_CG3135%09red/dme:Dmel_CG8930%09red/dme:Dmel_CG6518%09red/dme:Dmel_CG1451%09red	Up
Thiamine metabolism	KEGG PATHWAY	dme00730	1	21	0.510371	0.71954	0.142945	41236	http://www.genome.jp/kegg-bin/show_pathway?dme00730/dme:Dmel_CG5361%09red	Up
Arginine and proline metabolism	KEGG PATHWAY	dme00330	2	53	0.527877	0.732217	0.13536	40097|35766	http://www.genome.jp/kegg-bin/show_pathway?dme00330/dme:Dmel_CG8721%09red/dme:Dmel_CG9629%09red	Up
Glycolysis / Gluconeogenesis	KEGG PATHWAY	dme00010	2	55	0.547212	0.735409	0.133471	40097|40348	http://www.genome.jp/kegg-bin/show_pathway?dme00010/dme:Dmel_CG9629%09red/dme:Dmel_CG9390%09red	Up
Ether lipid metabolism	KEGG PATHWAY	dme00565	1	24	0.555833	0.735409	0.133471	40471	http://www.genome.jp/kegg-bin/show_pathway?dme00565/dme:Dmel_CG11426%09red	Up
Pentose phosphate pathway	KEGG PATHWAY	dme00030	1	24	0.555833	0.735409	0.133471	33431	http://www.genome.jp/kegg-bin/show_pathway?dme00030/dme:Dmel_CG9886%09red	Up
Biosynthesis of unsaturated fatty acids	KEGG PATHWAY	dme01040	1	25	0.57003	0.742766	0.129148	44006	http://www.genome.jp/kegg-bin/show_pathway?dme01040/dme:Dmel_CG7923%09red	Up
Terpenoid backbone biosynthesis	KEGG PATHWAY	dme00900	1	27	0.597079	0.7664	0.115544	33856	http://www.genome.jp/kegg-bin/show_pathway?dme00900/dme:Dmel_CG9150%09red	Up
Spliceosome	KEGG PATHWAY	dme03040	4	128	0.611514	0.771373	0.112735	50022|42852|44920|48582	http://www.genome.jp/kegg-bin/show_pathway?dme03040/dme:Dmel_CG18743%09red/dme:Dmel_CG5436%09red/dme:Dmel_CG31359%09red/dme:Dmel_CG5834%09red	Up
Apoptosis - fly	KEGG PATHWAY	dme04214	2	63	0.618893	0.771373	0.112735	35528|47767	http://www.genome.jp/kegg-bin/show_pathway?dme04214/dme:Dmel_CG7863%09red/dme:Dmel_CG8669%09red	Up
FoxO signaling pathway	KEGG PATHWAY	dme04068	2	65	0.63539	0.780622	0.107559	2768679|33608	http://www.genome.jp/kegg-bin/show_pathway?dme04068/dme:Dmel_CG33338%09red/dme:Dmel_CG2939%09red	Up
Fatty acid degradation	KEGG PATHWAY	dme00071	1	33	0.668454	0.798431	0.0977628	40097	http://www.genome.jp/kegg-bin/show_pathway?dme00071/dme:Dmel_CG9629%09red	Up
Valine, leucine and isoleucine degradation	KEGG PATHWAY	dme00280	1	33	0.668454	0.798431	0.0977628	40097	http://www.genome.jp/kegg-bin/show_pathway?dme00280/dme:Dmel_CG9629%09red	Up
Cysteine and methionine metabolism	KEGG PATHWAY	dme00270	1	36	0.699257	0.823782	0.0841879	53581	http://www.genome.jp/kegg-bin/show_pathway?dme00270/dme:Dmel_CG2259%09red	Up
Inositol phosphate metabolism	KEGG PATHWAY	dme00562	1	47	0.78969	0.904401	0.0436391	39391	http://www.genome.jp/kegg-bin/show_pathway?dme00562/dme:Dmel_CG6910%09red	Up
Phagosome	KEGG PATHWAY	dme04145	2	89	0.791796	0.904401	0.0436391	42214|35368	http://www.genome.jp/kegg-bin/show_pathway?dme04145/dme:Dmel_CG1762%09red/dme:Dmel_CG7678%09red	Up
Mitophagy - animal	KEGG PATHWAY	dme04137	1	49	0.802936	0.904401	0.0436391	47767	http://www.genome.jp/kegg-bin/show_pathway?dme04137/dme:Dmel_CG8669%09red	Up
MAPK signaling pathway - fly	KEGG PATHWAY	dme04013	2	93	0.81119	0.904401	0.0436391	43146|2768679	http://www.genome.jp/kegg-bin/show_pathway?dme04013/dme:Dmel_CG8285%09red/dme:Dmel_CG33338%09red	Up
Autophagy - animal	KEGG PATHWAY	dme04140	2	95	0.82027	0.904401	0.0436391	326175|326174	http://www.genome.jp/kegg-bin/show_pathway?dme04140/dme:Dmel_CG31928%09red/dme:Dmel_CG31926%09red	Up
Neuroactive ligand-receptor interaction	KEGG PATHWAY	dme04080	1	56	0.843074	0.917777	0.0372631	34226	http://www.genome.jp/kegg-bin/show_pathway?dme04080/dme:Dmel_CG9564%09red	Up
Hippo signaling pathway - fly	KEGG PATHWAY	dme04391	1	61	0.866641	0.929062	0.0319551	33218	http://www.genome.jp/kegg-bin/show_pathway?dme04391/dme:Dmel_CG4114%09red	Up
Phosphatidylinositol signaling system	KEGG PATHWAY	dme04070	1	63	0.875047	0.929062	0.0319551	36897	http://www.genome.jp/kegg-bin/show_pathway?dme04070/dme:Dmel_CG6518%09red	Up
mRNA surveillance pathway	KEGG PATHWAY	dme03015	1	73	0.909776	0.954155	0.0203811	34804	http://www.genome.jp/kegg-bin/show_pathway?dme03015/dme:Dmel_CG8954%09red	Up
mTOR signaling pathway	KEGG PATHWAY	dme04150	1	96	0.957366	0.9855	0.00634353	36897	http://www.genome.jp/kegg-bin/show_pathway?dme04150/dme:Dmel_CG6518%09red	Up
Ubiquitin mediated proteolysis	KEGG PATHWAY	dme04120	1	100	0.962581	0.9855	0.00634353	33901	http://www.genome.jp/kegg-bin/show_pathway?dme04120/dme:Dmel_CG16947%09red	Up
Oxidative phosphorylation	KEGG PATHWAY	dme00190	1	144	0.991109	0.992199	0.00340122	42214	http://www.genome.jp/kegg-bin/show_pathway?dme00190/dme:Dmel_CG7678%09red	Up
RNA transport	KEGG PATHWAY	dme03013	1	148	0.992199	0.992199	0.00340122	43736	http://www.genome.jp/kegg-bin/show_pathway?dme03013/dme:Dmel_CG1873%09red	Up
Oxidative phosphorylation	KEGG PATHWAY	dme00190	10	144	0.00509472	0.18341	318868|19835750|43477|326144|35491|36900|43369|42041|39926|40748	http://www.genome.jp/kegg-bin/show_pathway?dme00190/dme:Dmel_CG31477%09red/dme:Dmel_CG14909%09red/dme:Dmel_CG2014%09red/dme:Dmel_CG44296%09red/dme:Dmel_CG17856%09red/dme:Dmel_CG31644%09red/dme:Dmel_CG9013%09red/dme:Dmel_CG6485%09red/dme:Dmel_CG1076%09red/dme:Dmel_CG10396%09red		Down
Insect hormone biosynthesis	KEGG PATHWAY	dme00981	3	27	0.0373915	0.673047	32857|5740359|36780	http://www.genome.jp/kegg-bin/show_pathway?dme00981/dme:Dmel_CG6578%09red/dme:Dmel_CG41624%09red/dme:Dmel_CG8425%09red		Down
Nitrogen metabolism	KEGG PATHWAY	dme00910	2	18	0.0867913	0.828345	50102|42965	http://www.genome.jp/kegg-bin/show_pathway?dme00910/dme:Dmel_CG10899%09red/dme:Dmel_CG18673%09red		Down
Glycosphingolipid biosynthesis - lacto and neolacto series	KEGG PATHWAY	dme00601	1	5	0.139749	0.828345	43124	http://www.genome.jp/kegg-bin/show_pathway?dme00601/dme:Dmel_CG5878%09red		Down
Biosynthesis of unsaturated fatty acids	KEGG PATHWAY	dme01040	2	25	0.143511	0.828345	317841|41629	http://www.genome.jp/kegg-bin/show_pathway?dme01040/dme:Dmel_CG8630%09red/dme:Dmel_CG32072%09red		Down
Proteasome	KEGG PATHWAY	dme03050	3	52	0.155352	0.828345	37690|33449|33451	http://www.genome.jp/kegg-bin/show_pathway?dme03050/dme:Dmel_CG17302%09red/dme:Dmel_CG9868%09red/dme:Dmel_CG17301%09red		Down
Glycosphingolipid biosynthesis - globo and isoglobo series	KEGG PATHWAY	dme00603	1	6	0.161067	0.828345	43124	http://www.genome.jp/kegg-bin/show_pathway?dme00603/dme:Dmel_CG5878%09red		Down
Phagosome	KEGG PATHWAY	dme04145	4	89	0.199267	0.8967	36900|42041|40748|43984	http://www.genome.jp/kegg-bin/show_pathway?dme04145/dme:Dmel_CG1076%09red/dme:Dmel_CG9580%09red/dme:Dmel_CG14909%09red/dme:Dmel_CG9013%09red		Down
Toll and Imd signaling pathway	KEGG PATHWAY	dme04624	3	67	0.250751	0.977101	43596|43597|37183	http://www.genome.jp/kegg-bin/show_pathway?dme04624/dme:Dmel_CG12763%09red/dme:Dmel_CG1367%09red/dme:Dmel_CG1365%09red		Down
Fatty acid elongation	KEGG PATHWAY	dme00062	1	16	0.347298	0.977101	317841	http://www.genome.jp/kegg-bin/show_pathway?dme00062/dme:Dmel_CG32072%09red		Down
Arginine and proline metabolism	KEGG PATHWAY	dme00330	2	53	0.39692	0.977101	318781|43627	http://www.genome.jp/kegg-bin/show_pathway?dme00330/dme:Dmel_CG31524%09red/dme:Dmel_CG15539%09red		Down
Fatty acid metabolism	KEGG PATHWAY	dme01212	2	53	0.39692	0.977101	317841|41629	http://www.genome.jp/kegg-bin/show_pathway?dme01212/dme:Dmel_CG8630%09red/dme:Dmel_CG32072%09red		Down
Apoptosis - multiple species	KEGG PATHWAY	dme04215	1	23	0.452518	0.977101	34995	http://www.genome.jp/kegg-bin/show_pathway?dme04215/dme:Dmel_CG13263%09red		Down
Mucin type O-glycan biosynthesis	KEGG PATHWAY	dme00512	1	24	0.466098	0.977101	35792	http://www.genome.jp/kegg-bin/show_pathway?dme00512/dme:Dmel_CG8708%09red		Down
Apoptosis - fly	KEGG PATHWAY	dme04214	2	63	0.481176	0.977101	34995|32386	http://www.genome.jp/kegg-bin/show_pathway?dme04214/dme:Dmel_CG18157%09red/dme:Dmel_CG13263%09red		Down
Glutathione metabolism	KEGG PATHWAY	dme00480	2	78	0.593002	0.977101	41512|32775	http://www.genome.jp/kegg-bin/show_pathway?dme00480/dme:Dmel_CG6835%09red/dme:Dmel_CG17639%09red		Down
Cysteine and methionine metabolism	KEGG PATHWAY	dme00270	1	36	0.605081	0.977101	32775	http://www.genome.jp/kegg-bin/show_pathway?dme00270/dme:Dmel_CG6835%09red		Down
Hedgehog signaling pathway - fly	KEGG PATHWAY	dme04341	1	38	0.624444	0.977101	12798588	http://www.genome.jp/kegg-bin/show_pathway?dme04341/dme:Dmel_CG43089%09red		Down
Phototransduction - fly	KEGG PATHWAY	dme04745	1	38	0.624444	0.977101	319047	http://www.genome.jp/kegg-bin/show_pathway?dme04745/dme:Dmel_CG31960%09red		Down
Pyrimidine metabolism	KEGG PATHWAY	dme00240	1	40	0.64286	0.977101	34124	http://www.genome.jp/kegg-bin/show_pathway?dme00240/dme:Dmel_CG8349%09red		Down
TGF-beta signaling pathway	KEGG PATHWAY	dme04350	1	41	0.651728	0.977101	12798588	http://www.genome.jp/kegg-bin/show_pathway?dme04350/dme:Dmel_CG43089%09red		Down
Pyruvate metabolism	KEGG PATHWAY	dme00620	1	46	0.692876	0.977101	34807	http://www.genome.jp/kegg-bin/show_pathway?dme00620/dme:Dmel_CG16870%09red		Down
mTOR signaling pathway	KEGG PATHWAY	dme04150	2	96	0.702199	0.977101	40748|38743	http://www.genome.jp/kegg-bin/show_pathway?dme04150/dme:Dmel_CG1076%09red/dme:Dmel_CG10124%09red		Down
Drug metabolism - other enzymes	KEGG PATHWAY	dme00983	2	97	0.707487	0.977101	34124|41512	http://www.genome.jp/kegg-bin/show_pathway?dme00983/dme:Dmel_CG8349%09red/dme:Dmel_CG17639%09red		Down
Ubiquitin mediated proteolysis	KEGG PATHWAY	dme04120	2	100	0.722883	0.977101	12798588|41467	http://www.genome.jp/kegg-bin/show_pathway?dme04120/dme:Dmel_CG43089%09red/dme:Dmel_CG14739%09red		Down
RNA transport	KEGG PATHWAY	dme03013	3	148	0.726208	0.977101	36000|12798338|38743	http://www.genome.jp/kegg-bin/show_pathway?dme03013/dme:Dmel_CG10459%09red/dme:Dmel_CG10124%09red/dme:Dmel_CG43069%09red		Down
Neuroactive ligand-receptor interaction	KEGG PATHWAY	dme04080	1	56	0.761186	0.977101	47901	http://www.genome.jp/kegg-bin/show_pathway?dme04080/dme:Dmel_CG18211%09red		Down
Phosphatidylinositol signaling system	KEGG PATHWAY	dme04070	1	63	0.799763	0.977101	319047	http://www.genome.jp/kegg-bin/show_pathway?dme04070/dme:Dmel_CG31960%09red		Down
Drug metabolism - cytochrome P450	KEGG PATHWAY	dme00982	1	68	0.823447	0.977101	41512	http://www.genome.jp/kegg-bin/show_pathway?dme00982/dme:Dmel_CG17639%09red		Down
Metabolism of xenobiotics by cytochrome P450	KEGG PATHWAY	dme00980	1	69	0.827838	0.977101	41512	http://www.genome.jp/kegg-bin/show_pathway?dme00980/dme:Dmel_CG17639%09red		Down
Protein processing in endoplasmic reticulum	KEGG PATHWAY	dme04141	2	133	0.851181	0.977101	12798588|33333	http://www.genome.jp/kegg-bin/show_pathway?dme04141/dme:Dmel_CG18132%09red/dme:Dmel_CG43089%09red		Down
MAPK signaling pathway - fly	KEGG PATHWAY	dme04013	1	93	0.905965	0.977101	34096	http://www.genome.jp/kegg-bin/show_pathway?dme04013/dme:Dmel_CG7392%09red		Down
Metabolic pathways	KEGG PATHWAY	dme01100	22	1111	0.906328	0.977101	34124|39926|34807|41629|36900|40748|50102|42965|41512|19835750|35491|317841|35792|43369|32775|318781|43124|318868|43477|326144|42041|43627	http://www.genome.jp/kegg-bin/show_pathway?dme01100/dme:Dmel_CG8349%09red/dme:Dmel_CG44296%09red/dme:Dmel_CG32072%09red/dme:Dmel_CG31644%09red/dme:Dmel_CG6835%09red/dme:Dmel_CG9013%09red/dme:Dmel_CG15539%09red/dme:Dmel_CG6485%09red/dme:Dmel_CG10396%09red/dme:Dmel_CG31524%09red/dme:Dmel_CG14909%09red/dme:Dmel_CG17639%09red/dme:Dmel_CG17856%09red/dme:Dmel_CG8708%09red/dme:Dmel_CG16870%09red/dme:Dme…		Down
Wnt signaling pathway	KEGG PATHWAY	dme04310	1	106	0.932255	0.977101	12798588	http://www.genome.jp/kegg-bin/show_pathway?dme04310/dme:Dmel_CG43089%09red		Down
Lysosome	KEGG PATHWAY	dme04142	1	118	0.949959	0.977101	36900	http://www.genome.jp/kegg-bin/show_pathway?dme04142/dme:Dmel_CG9013%09red		Down
Ribosome	KEGG PATHWAY	dme03010	2	240	0.983965	0.983965	43564|5740688	http://www.genome.jp/kegg-bin/show_pathway?dme03010/dme:Dmel_CG15527%09red/dme:Dmel_CG34182%09red		Down

## Sheet: S6
Supplementary Table S6. Olfactory-related differentially expressed genes in response to curcumin diet
Tags	Gene ID	FC	FDR	logCPM	logFC	PValue	Gene symbol	Annotation
up	FBgn0031110	5.02956	0	1.89918	2.33043	0	Obp19b	odorant binding protein 19b
up	FBgn0034468	2.22063	0.01012	2.84431	1.15097	0.00234	Obp56a	Odorant-binding protein 56a
up	FBgn0030016	2.16881	0.04809	0.35819	1.11691	0.01616	Or7a	odorant receptor 7a
up	FBgn0038440	2.16239	0.00954	2.14845	1.11263	0.00218	Gr89a	gustatory recptor 89a
down	FBgn0043532	-2.16644	0.00218	2.47871	-1.11533	0.00037	Obp56i	odorant-binding protein 56i
down	FBgn0011281	-2.24047	0.00346	3.06422	-1.1638	0.00065	Obp83a	Odorant-binding protein 83a, isoform C
down	FBgn0011283	-2.27336	0.01346	1.47055	-1.18482	0.00334	Obp28a	odorant binding protein 19d
down	FBgn0043533	-2.37819	0	4.82341	-1.24986	0	Obp56f	odorant-binding protein 56i
down	FBgn0043539	-2.38864	5e-05	4.14754	-1.25619	0	Obp22a	Odorant-binding protein 22a, isoform B
down	FBgn0034768	-2.72784	0.02999	-0.14473	-1.44776	0.00901	Obp58b	Odorant-binding protein 58b
down	FBgn0039678	-2.78349	0	6.06721	-1.4769	0	Obp99a	odorant-binding protein 99a
down	FBgn0031109	-3.35033	0.0004	0.91729	-1.7443	5e-05	Obp19a	odorant binding protein 19a
down	FBgn0038203	-4.6705	0.03739	-1.20243	-2.22358	0.01182	Or88a	odorant receptor 88a
down	FBgn0039685	-5.70426	0.02663	4.63968	-2.51204	0.00775	Obp99b	odorant-binding protein 99b
down	FBgn0026384	-40.3607	0.00229	-1.31157	-5.33488	0.00039	Or59a	odorant receptor 59a

## Sheet: S7
Supplementary Table S7. GC/MS metabolite profiling analysis
(relative concentration/100mg sample weight)	Control R1	Control R2	Control R3	Turmeric R1	Turmeric R2	Turmeric R3
11-Octadecenoic acid	267.81	432.984	229.39	93.9577	162.442	258.942
1-Monohexadecanoylglycerol	95.0932	20.4061	11.8323	33.0826	20.4766	74.8209
1-O-Octadecylglycerol	42.0725	34.465	6.67728	26.4091	9.3044	68.6039
1-Tetradecanoylglycerol	0	0	0	4.41345	2.61388	4.50345
2,3-Dihydroxybutanoic acid	0.47642	0	0	0	0	0
2,8-quinolinediol	0	7.7094	0	0	0	0
2-Amino-4,6-dihydroxypyrimidine	15.9173	0	0	0	0	0
2-Furancarboxylic acid	0.239163	0	0	0	0	0
2-Hexadecanoylglycerol	10.0504	0	0	3.82619	0	0
2-METHYLSERINE	1508.81	1580	1514.63	372.294	521.63	790.561
2-Methylsuccinic acid	0	0	0	1.06019	2.46122	0
2-Pyrrolidinone	0	0	0	0	0	34.6104
2-Pyrrolidinone, 1-(9-octadecenyl)	0	27.2791	0	33.9554	0	17.9088
2-Quinolinecarboxylic acid, 4,8-dihydroxy	147.967	148.152	106.386	147.511	166.745	240.287
3,4-Dihydroxybutanoic acid	0	0	0	0	0	0
3-aminoisobutanoic acid	44.2997	32.7874	20.2807	9.7545	13.3666	14.3016
3-hydroxy-3-methylglutaric acid (dicrotalic acid)	0	0	0	0	0	2.79062
3-phenyllactic acid	0	0	0	0	0	0
4-Hydroxyproline	81.4189	69.3104	51.0346	31.3185	35.9298	64.9814
6-HYDROXYNICOTINIC ACID	2.04188	1.22671	0.728404	0.590737	0.709389	1.25389
9,12-Octadecadienoic acid	556.248	1086.79	697.289	694.112	1113.95	965.489
9-Hexadecenoic acid	2384.57	4815.51	3588.93	3123.28	3847.95	4835.33
9-Octadecenoic acid	2220.54	3984.27	2224.1	2366.37	2952.22	4140.74
9-Octadecenol	0	17.6114	5.92309	9.8194	0	4.55614
9-Tetradecenoic acid	17.0851	38.5759	93.1588	56.0281	58.9564	68.6224
Adenine	14.8807	9.93069	5.57308	6.51081	28.4468	13.16
Adenosine	124.981	231.074	66.5694	176.212	229.125	111.598
Adenosine-3-monophosphate	5.72332	0	0	0	0	0
Adenosine-5-monophosphate	35.2091	8.50106	7.29738	0	23.6234	10.3807
a-GLYCEROPHOSPHORYLGLYCEROL	12.6746	11.1389	21.6043	29.0345	32.948	62.7942
a-Ketoglutaric acid	0	0	0	0.326283	0	35.5642
alanine	4148.08	4160.45	3949.96	2600.49	3273.3	3754.04
AMINOMALONIC ACID	223.483	161.451	128.862	56.7711	61.5462	62.7965
arabitol	21.1893	12.9517	8.99012	12.452	13.7547	23.532
Arginine	13.2077	9.91979	5.82214	4.75981	8.39985	0
Asparagine	111.021	59.2316	95.7887	114.916	164.029	136.088
Aspartic acid	0	24.3871	3.15592	1.85622	36.2723	48.5582
Azelaic acid	59.4753	2.0634	0	0	0	0
B-alanine	1601.69	1572.48	1295.93	1287.26	1599.82	2074.67
benzene-1,2,4-triol	3.18492	0	0	0	0	0
Benzoic acid	2.70572	0	2.42215	0	0	8.14018
Benzoic acid, 2-hydroxy	0	0	0	18.5055	18.6224	6.34689
Benzoic acid, 4-hydroxy	87.1691	58.4702	60.4383	22.846	23.2425	55.946
Butanoic acid, 2-hydroxy	7.5101	8.21766	0	0	0	0
butanoic acid, 3-hydroxy	25.2422	40.8387	22.3814	14.2207	10.6273	15.4802
Butanoic acid, 3-methyl-2-hydroxy	2.77044	4.68109	2.01807	0	0	0
Butanoic acid, 3-methyl-3-hydroxy	0	1.09498	0.11213	0.15237	0	0
butanoic acid, 4-hydroxy	0	1.29011	0.672532	2.57995	1.50568	8.12885
Campesterol	5.96576	0	0	0	0	6.35145
Cholesterol	0	0	0	0	0	0
citric acid	450.187	790.561	178.124	145.001	120.114	60.5069
Cyclopropaneoctanoic acid, 2-hexyl	0	726.755	450.782	414.073	506.094	818.316
cysteine	32.8256	59.1116	40.8372	17.4023	26.5014	7.6105
cytindine-5'-monophosphate	1.34483	0.952137	0.922003	0	0	2.06138
Cytosine	2.0474	0	0.687171	0.617616	0	0.977885
Decanoic acid	1.88956	2.52092	2.25431	1.63195	1.90893	2.8376
Deoxyfructosazine	0	0	0	0	0	0
Docosanoic acid	27.3105	16.4302	11.9522	11.6304	15.2205	20.7849
Docosanol	11.1917	7.6791	4.45026	8.27436	10.5553	15.8381
Dodecanoic ACID	173.549	309.707	276.104	238.529	175.794	340.78
Dopamine	0	0	0	9.62651	5.86012	12.3749
Eicosanoic acid	44.0319	34.0783	31.5429	37.3053	34.0011	0
Eicosanol	12.5175	9.03905	6.31704	14.694	20.0883	28.9611
Ergosta-7-en-3.beta.-ol	442.099	861.493	406.245	503.844	396.309	766.837
Ergosterol	224.913	247.452	125.833	127.028	169.842	232.482
ERYTHRITOL	314.54	155.487	53.9227	0	23.1782	0
Erythronic acid	21.4157	7.28477	6.70913	11.5813	10.3968	3.66078
erythrose 4-phosphate	1.16166	0	0	0	0	0
ethanolamine	761.088	636.603	407.215	356.582	408.48	459.797
Ethanolamine-glycerophosphate	642.222	898.773	1242.44	1328.94	1509.12	2342.64
Ethyl phosphoric acid	10.3234	3.36006	1.25543	1.06122	0	0
fructose	54.7114	29.0932	77.6574	695.673	876.826	1808.07
fructose-6-p	25.0314	25.9832	31.3461	13.5784	19.8554	16.3362
Fumaric acid	1.64537	2.15778	1.29639	5.62431	4.83434	15.7624
GABA	221.531	216.031	195.619	196.106	255.819	244.831
Galactitol	27.4941	8.26581	0	0	0	0
galactose	200.538	0	0	972.801	1751.11	0
Gluconic acid	99.2943	19.6481	100.105	1877.49	1988.18	3250.27
Gluconic acid lactone	0	0	0	303.674	466.264	937.72
Glucose	5230.99	8699.61	10974.5	14025.3	20984.9	17717.6
glucose-6-p	41.4847	31.4452	34.7537	22.5675	18.5907	29.4751
GLUTAMIC ACID	1845.44	1552.72	1190.13	1547.02	2212.01	591.499
Glutamine	1855.65	2038.72	1831.33	1691.38	2070.18	4647.51
Glutaric acid	3.18854	0.545049	0.47802	1.57969	1.20346	0
Glutaric acid, 2-hydroxy	1029.73	1020.53	1416.46	1172.44	1314.61	1732.16
Glyceric acid	0	19.7434	13.8071	8.97164	14.5074	13.895
glycerol	631.178	1112.65	1216.16	964.4	1064.54	1861.12
GLYCEROL-2-P	0	0	0	1.34395	4.60132	2.6541
glycerol-3-p	2266.32	2705.75	2952.59	3139.68	3941.77	5021.3
Glycine	2325.7	1968.22	1702.87	2046.59	2823.86	3726.54
Glycolic acid	5.64463	4.30944	3.28446	3.54936	3.82962	6.92641
glyoxylic acid	31.0447	0	0	0	0	0
Guanosine	16.1475	22.604	15.666	10.4318	16.8915	20.4379
Gulonic acid	13.1711	16.0119	18.1553	33.9879	40.7317	37.3673
Hexacosanoic acid	0	0	4.90365	9.01043	12.7062	20.8123
Hexacosanol	17.7871	22.1277	9.85794	19.6085	28.838	37.4751
Hexadecanol	1.53265	4.0246	0	0	0	0
Histamine	0	0	0	0	7.96447	0
Histidine	652.376	654.157	327.021	330.625	533.752	816.802
Homocysteine	419.282	200.18	177.887	65.9064	107.098	32.3135
homoserine	25.9608	26.4299	19.6304	16.9644	22.1402	0
Hypoxanthine	255.085	308.346	221.882	119.152	170.519	185.898
Inosine	1027.38	917.489	985.453	1101.25	1283.58	2127.59
inositol	245.557	219.117	263.208	211.131	258.723	544.273
Inositol-p	162.504	145.357	102.939	108.249	183.731	139.14
isoleucine	248.688	120.996	88.0178	134.856	259.893	356.971
isomaltose	25.2666	47.0829	343.727	410.489	546.079	925.558
Isoxanthopterin	43.5386	77.3279	33.5223	40.3735	38.1944	70.4214
KYNURENIC ACID	0.355282	9.23113	2.05086	2.93601	2.44826	4.21109
lactamide	0	0	5.67165	0	0	0
lactic acid	472.76	848.774	906.046	831.343	778.612	1526.33
leucine	106.324	125.967	94.1556	21.3784	162.05	724.587
lysine	1010.67	809.705	611.137	314.042	367.371	433.315
malic acid	112.243	47.9356	51.24	56.317	96.2965	89.9404
Malonic acid	1.98355	4.77978	1.34385	2.52782	2.602	2.59216
maltose	122.06	424.641	2554.61	5997.39	7084.07	11020.9
mannitol	0	0	24.1294	5.79979	3.29993	1.74847
mannose	0	49.7477	63.6762	0	0	0
Mannose-6-p	14.4812	26.9858	0	0	0	0
Melibiose	14.0991	0	0	2.72455	30.7238	0
methionine	49.0426	69.7604	35.9608	54.6352	68.3074	100.975
Mevalonic acid	16.2373	43.7343	23.6593	21.6171	22.3026	61.3851
mimosine	50.7384	43.4345	29.4036	20.7507	18.4446	40.1742
Monomethylphosphate	37.1348	64.3297	40.6775	33.0609	41.4258	56.3821
N-a-Acetyl-L-Lysine	221.267	64.3468	73.8416	0	0	153.819
N-Acetylglutamic acid	245.212	0	0	168.14	196.005	208.126
N-acetyltryptophan	118.562	17.9923	12.7366	20.4426	16.6441	40.727
NICOTINAMIDE	14.2216	11.9635	14.5811	5.70021	9.35629	16.5807
NICOTINIC ACID	20.4809	23.0263	21.0367	15.2321	19.4056	36.737
N-methylalanine	23.1077	5.31191	3.88814	1.94786	3.16329	2.18425
Octacosanol	22.6712	0	15.7805	24.5221	18.7313	28.4906
Octadecanol	739.9	934.527	302.453	506.723	593.866	993.714
Oleamide	109.465	0	0	66.322	26.501	5.57808
O-phosphoethanolamine	1862.47	1660.68	1041.36	1053.85	1322.72	1634.21
Ornithine	263.081	247.45	159.148	25.1094	53.5564	0
Orotic acid	1.67636	3.13664	0	1.3817	1.01549	2.14518
oxalic acid	4.94613	7.30932	2.88265	5.23746	4.99622	6.94218
Oxamic acid	0	0	0	0	0	0
Palmitic acid	2629.47	3285.6	1809.73	1883.52	2328.54	3527.67
Panthotenic acid	62.9928	54.2794	42.7589	24.5481	30.2971	38.0953
Pentadecanoic acid	21.6207	28.4497	18.9174	10.476	18.9123	29.1912
Pentanoic acid, 3-methyl-2-hydroxy	2.50439	0.320388	0.714816	0	0	0
Pentanoic acid, 4-methyl-2-hydroxy	6.535	2.92173	2.83181	1.55034	1.01191	0
phenylalanine	105.569	107.088	66.8107	83.8684	131.16	178.458
Phosphoglycolic acid	0	0	0	0.761749	0.23575	0
proline	822.717	715.715	884.456	795.772	1594.86	2185.75
Putrescine	19.5311	11.6261	12.6126	14.7176	14.7965	22.3713
pyrophosphate (4:1)	0	0	0.0523016	0	0	0.314856
Pyrrole-2-carboxylic acid	4.29538	0	0.893887	0	0	0
pyruvic acid	14.303	13.7438	13.2889	32.5177	19.6912	62.2453
quinic acid	0	0	0	0	0	0
Raffinose	0	0	0	17.3237	22.1797	32.5103
RIBITOL	60.2569	22.997	27.5034	418.412	400.848	829.298
Ribonic acid	0	0	0	0	0	0
ribose	134.894	113.315	90.6744	86.7803	74.8717	296.728
Sedoheptulose	3.54236	3.15381	3.45838	2.72141	3.95222	11.9764
Sedoheptulose-7-p	141.33	76.4956	47.3877	13.1096	25.0522	37.0541
serine	476.997	408.76	555.541	1034.55	1375.55	1787.73
Sitosterol	0	17.8071	0	0	0	0
sorbitol	75.9819	156.182	382.073	710.974	1025.41	1480.16
Spermidine	28.8733	10.9536	17.7135	36.6909	10.018	57.6435
stearic acid	690.725	882.994	376.369	571.592	587.931	835.141
Stearic acid, 10-hydroxy	0	0	0	0	0	0
Stigmasterol	0	0	0	0	0	0
Succinic acid	621.982	725.497	868.585	898.101	1169.92	1814.92
sucrose	1.77739	0	0	185.446	246.232	770.301
Tetracosanoic acid	16.13	19.7979	6.92947	9.26798	11.2701	16.5801
Tetracosanol	14.993	10.2378	4.69262	6.12404	8.6699	12.98
Tetradecanoic acid	646.782	1170.77	961.092	731.512	880.027	1392.27
threitol	14.3885	0	0	13.3173	0	25.2879
Threonic acid	10.7597	8.4789	5.07265	0	30.2248	6.12826
Threonine	1791.79	1574.02	1563.77	786.871	968.114	1733.93
Thymine	0	0	0	0	0	0
Tocopherol, a	0	0	0	0	0	0
Tocopherol, y	0	0	0	0	0	0
trehalose	24.7028	19.8919	140.343	216.534	419.879	386.909
Tricarballylic acid	0	0	0	0	0	0
Tridecanoic acid	19.1623	8.37866	0	0	0	0
Tryptophan	50.8302	89.094	45.9031	24.358	64.0873	2.38102
Tyrosine	0	0	18.1341	9.41408	22.9576	102.155
uracil	76.5926	54.9904	30.8727	51.5097	65.8643	104.441
UREA	525.964	757.375	344.157	689.598	860.217	1221.19
URIC ACID	2205.96	3535.46	1661.98	1475.98	1284.55	2320.46
Uridine	0	0	14.3703	0	0	0
valine	476.26	428.836	317.595	277.342	375.398	527.996
Xanthine	168.376	130.877	136.201	63.3012	57.825	151.869
XYLITOL	230.834	154.993	180.277	218.287	260.585	355.999

## Sheet: S8
Supplementary Table S8. De-regulated metabolites identified by fold change analysis in response to curcumin diet
KEGG ID	Compounds	log2FC	TAG
C00089	Sucrose	8.6945	UP
C00198	Gluconic acid	5.368	UP
C00085	Fructose	4.7589	UP
C00474	Ribitol	4.104	UP
C02979	Glycerol-2-p	3.737	UP
C00208	Maltose	3.5934	UP
C00805	Benzoic acid, 2-hydroxy	3.5096	UP
C01582	Galactose	3.3243	UP
C00198	Gluconic acid lactone	3.2855	UP
C00082	Tyrosine	3.2679	UP
C21931	Hexacosanoic acid	3.2515	UP
C01083	Trehalose	3.0418	UP
C00989	Butanoic acid, 4-hydroxy	2.974	UP
C03758	Dopamine	2.9069	UP
C00749	Sorbitol	2.8627	UP
C00492	Raffinose	2.8455	UP
C00252	Isomaltose	2.8186	UP
C02614	2-Methylsuccinic acid	2.415	UP
C00122	Fumaric acid	2.3219	UP
C00065	Serine	1.8421	UP
C03274	a-Glycerophosphorylglycerol	1.8074	UP
C16433	Aspartic acid	1.8006	UP
C00022	Pyruvic acid	1.7814	UP
C16439	Leucine	1.7435	UP
C00800	Gulonic acid	1.532	UP
C00031	Glucose	1.4193	UP
C06425	Eicosanol	1.3458	UP
C02076	Sedoheptulose	1.2479	UP
C00189	Ethanolamine-glycerophosphate	1.2416	UP
C19548	2-Pyrrolidinone	1.2224	UP
C03761	3-Hydroxy-3-methylglutaric acid (dicrotalic acid)	1.2224	UP
C00026	a-Ketoglutaric acid	1.2224	UP
C00388	Histamine	1.2224	UP
C00988	Phosphoglycolic acid	1.2224	UP
C00148	Proline	1.209	UP
C05402	Melibiose	1.199	UP
C16884	Threitol	1.1463	UP
C00042	Succinic acid	1.1183	UP
C08387	Octacosanol	1.1176	UP
C00315	Spermidine	1.0893	UP
C08381	Hexacosanol	1.0175	UP
C00736	Cysteine	-1.1565	DOWN
C02115	2-Methylserine	-1.1834	DOWN
C05145	3-Aminoisobutanoic acid	-1.1876	DOWN
C05637	2,8-Quinolinediol	-1.2224	DOWN
C04732	2-Amino-4,6-dihydroxypyrimidine	-1.2224	DOWN
C01367	Adenosine-3-monophosphate	-1.2224	DOWN
C02814	benzene-1,2,4-triol	-1.2224	DOWN
C04181	Butanoic acid, 3-methyl-3-hydroxy	-1.2224	DOWN
C00279	Erythrose 4-phosphate	-1.2224	DOWN
C00048	Glyoxylic acid	-1.2224	DOWN
C00041	Lactamide	-1.2224	DOWN
C03264	Pentanoic acid, 3-methyl-2-hydroxy	-1.2224	DOWN
C05942	Pyrrole-2-carboxylic acid	-1.2224	DOWN
C01753	Sitosterol	-1.2224	DOWN
C00299	Uridine	-1.2224	DOWN
C00872	Aminomalonic acid	-1.3051	DOWN
C05382	Sedoheptulose-7-p	-1.6503	DOWN
C00155	Homocysteine	-1.7785	DOWN
C05984	Butanoic acid, 2-hydroxy	-1.8745	DOWN
C02721	N-methylalanine	-2	DOWN
C00158	Citric acid	-2.0023	DOWN
C00159	Mannose	-2.0506	DOWN
C03264	Pentanoic acid, 4-methyl-2-hydroxy	-2.3219	DOWN
C00275	Mannose-6-p	-2.344	DOWN
C06424	Tridecanoic acid	-2.5236	DOWN
C00077	Ornithine	-2.8251	DOWN
C01697	Galactitol	-2.8497	DOWN
C00823	Hexadecanol	-3.1155	DOWN
C00009	Ethyl phosphoric acid	-3.3219	DOWN
C04181	Butanoic acid, 3-methyl-2-hydroxy	-3.737	DOWN
C00503	Erythritol	-3.9069	DOWN
C08261	Azelaic acid	-5.5799	DOWN

## Sheet: S9
Supplementary Table S9. Shared genes and metabolites in each module of WGCNA analysis
Module	Biological Pathway	Function	Overlapping genes	Gene Symbol	Overlapping metabolites	Metabolite name	Joint (p-value)
Turquoise	Purine nucleotides nucleosides metabolism	Synthesis of nucleic acids	2	GART;PFAS	10	Hypoxanthine;Xanthine;Adenine;pyruvic acid;Glycine;UREA;Inosine;Aspartic acid;Guanosine;Fumaric acid	1.62e-06
Turquoise /Blue	Signal Transduction	Multicellular molecule receptors involved in cell communication	6	FER;COL4A1;APC;SPARC;MMP1;AGO2	21	NICOTINIC ACID;glycerol-3-p;glycerol;Dopamine;Histamine;Cholesterol;Palmitic acid;Pentadecanoic acid;NICOTINAMIDE;Glycine;stearic acid;Dodecanoic ACID;GABA;Tetradecanoic acid;a-Ketoglutaric acid;9-Hexadecenoic acid;Succinic acid;9-Octadecenoic acid;Adenosine;KYNURENIC ACID;sucrose	1.67e-06
Brown	Glucose metabolism	Production of pyruvate for mitochondrial activation	2	FBP1;FBP2	5	Tricarballylic acid#citric acid;pyruvic acid;Aspartic acid;glycerol;a-Ketoglutaric acid	2.17e-06
Brown	Glycolysis Gluconeogenesis	Glucose hydrolysis and production.	2	FBP1;FBP2	4	glyoxylic acid;Glycine;pyruvic acid;a-Ketoglutaric acid	2.34e-06
Brown	Glycolysis and Gluconeogenesis	Glucose hydrolysis and production.	2	FBP1;FBP2	3	Aspartic acid;pyruvic acid;glucose-6-p	2.69e-06
Turquoise	Arginine and proline metabolism - Homo sapiens (human)	Biosynthesis of arginine, ornithine, proline, citrulline and glutamate	3	ODC1;ALDH7A1;OAT	7	Pyrrole-2-carboxylic acid;UREA;glyoxylic acid;Spermidine;GABA;pyruvic acid;Putrescine	3.55e-06
Turquoise	Dihydropyrimidine Dehydrogenase Deficiency (DHPD)	Pyrimidine degradation	2	GNMT;SRR	6	pyruvic acid;Glyceric acid;Glycine;a-Ketoglutaric acid;glyoxylic acid;Homocysteine	2.08e-05
Turquoise	Glycine and Serine Metabolism	Precursors for protein, nucleic acids and lipids synthesis	2	GNMT;SRR	6	pyruvic acid;Glyceric acid;Glycine;a-Ketoglutaric acid;glyoxylic acid;Homocysteine	2.08e-05
Brown	Pentose phosphate pathway - Homo sapiens (human)	Provides pentose phosphate for nucleic acid synthesis	2	FBP1;FBP2	5	erythrose 4-phosphate;Gluconic acid lactone;pyruvic acid;Glyceric acid;Gluconic acid	2.08e-05
Blue	Alanine Aspartate Asparagine metabolism	NH3 transport and amino acid precursors	1	GAD1	7	Asparagine;Glycine;a-Ketoglutaric acid;glyoxylic acid;Aspartic acid;pyruvic acid;Fumaric acid	2.11e-05
Brown	Fructose and mannose metabolism - Homo sapiens (human)	Intermediary of metabolism glucose and reduce nitric oxide	2	FBP1;FBP2	3	mannitol;mannose;sorbitol	2.27e-05
Brown	Fructose Mannose metabolism	Intermediary of metabolism glucose and reduce nitric oxide	2	FBP1;FBP2	2	mannose;sorbitol	2.81e-05
Turquoise	DNA Repair	Remove damaged bases followed by resynthesis	1	RCHY1	8	uracil;Hypoxanthine;Thymine;NICOTINAMIDE;Adenine;a-Ketoglutaric acid;Succinic acid;Adenosine	6.58e-05
Brown	Glycogenosis_ Type IB		1	FBP1	3	pyruvic acid;a-Ketoglutaric acid;malic acid	0.00139
		Glycogen storage
Brown	Cholesterol biosynthesis via desmosterol	Induce the activation of liver X-receptor-mediated antiinflammatory response	1	EBP	1	Cholesterol	0.00157
Brown	Cholesterol biosynthesis via lathosterol	Precursor of D vitamins	1	EBP	1	Cholesterol	0.00157
Brown	Lysosomal Acid Lipase Deficiency (Wolman Disease)	Storage of cholesterol esters	1	EBP	3	Cholesterol;Palmitic acid;Mevalonic acid	0.00275
Brown	Hyper-IgD syndrome	Mevalonate kinase deficiency	1	EBP	3	Cholesterol;Palmitic acid;Mevalonic acid	0.00275
Brown	Metabolism of steroids	Regulation and stress responses	1	EBP	3	Cholesterol;Glycine;Mevalonic acid	0.0767
